# Supplementary material for: Large temperature excursions have modest impacts on community composition in the high diversity gut microbiome of omnivorous American cockroaches (Periplaneta americana)
Source: Microbiol Spectr. 2026 Jun 1;14(7):e00288-26. doi: 10.1128/spectrum.00288-26 (PMC13340255; doi:10.1128/spectrum.00288-26)
Supplement: Table S3 — DESeq2 results. [file spectrum.00288-26-s0004.xlsx]

## Sheet: deseq_asvs_all
row	baseMean	log2FoldChange	lfcSE	stat	pvalue	padj	family	phylum
Bacteria_Firmicutes_Clostridia_Christensenellales_Christensenellaceae_Christensenellaceae.R.7.group_NA_498	11.4502	4.56531	0.576628	7.91725	2.42828e-15	4.97555e-12	Christensenellaceae	Firmicutes	Total ASVs	2923
Bacteria_Firmicutes_Clostridia_Peptostreptococcales.Tissierellales_Peptostreptococcaceae_Romboutsia_NA_6	228.421	3.95127	0.528996	7.46938	8.05759e-14	8.255e-11	Peptostreptococcaceae	Firmicutes	Significant ASVs	245
Bacteria_Bacteroidota_Bacteroidia_Bacteroidales_Rikenellaceae_Alistipes_NA_502	28.0669	3.37635	0.460432	7.33299	2.25068e-13	1.53721e-10	Rikenellaceae	Bacteroidota	Significant ASVs in most abundant families	132
Bacteria_Firmicutes_Clostridia_Oscillospirales_Ruminococcaceae_NA_NA_348	22.1586	4.53346	0.639588	7.08809	1.35976e-12	6.96539e-10	Ruminococcaceae	Firmicutes
Bacteria_Firmicutes_Bacilli_Erysipelotrichales_Erysipelatoclostridiaceae_Erysipelatoclostridium_NA_145	55.7244	2.28497	0.329939	6.92544	4.34626e-12	1.7811e-09	Erysipelatoclostridiaceae	Firmicutes
Bacteria_Firmicutes_Clostridia_Lachnospirales_Lachnospiraceae_NA_NA_434	11.0348	4.39928	0.683563	6.43581	1.22813e-10	4.19408e-08	Lachnospiraceae	Firmicutes
Bacteria_Firmicutes_Bacilli_Lactobacillales_Enterococcaceae_NA_NA_83	152.359	4.61836	0.745524	6.19478	5.83664e-10	1.70847e-07	Enterococcaceae	Firmicutes
Bacteria_Firmicutes_Bacilli_Lactobacillales_Lactobacillaceae_Pediococcus_NA_403	27.1382	7.3989	1.2021	6.155	7.50779e-10	1.92293e-07	Lactobacillaceae	Firmicutes
Bacteria_Firmicutes_Bacilli_Lactobacillales_Lactobacillaceae_Lentilactobacillus_NA_35	162.019	4.05264	0.721097	5.6201	1.90844e-08	4.34488e-06	Lactobacillaceae	Firmicutes
Bacteria_Patescibacteria_Gracilibacteria_Absconditabacteriales..SR1._NA_NA_NA_591	25.7058	3.06952	0.556042	5.5203	3.38423e-08	6.93428e-06	NA	Patescibacteria
Bacteria_Desulfobacterota_Desulfovibrionia_Desulfovibrionales_Desulfovibrionaceae_Desulfovibrio_NA_1263	10.0357	4.03714	0.739522	5.45912	4.78492e-08	8.913e-06	Desulfovibrionaceae	Desulfobacterota
Bacteria_Firmicutes_Clostridia_Oscillospirales_Oscillospiraceae_NK4A214.group_NA_727	6.55118	2.54203	0.481437	5.28009	1.29122e-07	2.03516e-05	Oscillospiraceae	Firmicutes
Bacteria_Planctomycetota_vadinHA49_NA_NA_NA_NA_1591	10.0558	2.12546	0.402383	5.28218	1.27653e-07	2.03516e-05	NA	Planctomycetota
Bacteria_Firmicutes_Clostridia_Oscillospirales_Oscillospiraceae_NA_NA_871	27.8514	-2.8476	0.548239	-5.19408	2.05733e-07	3.00837e-05	Oscillospiraceae	Firmicutes
Bacteria_Bacteroidota_Bacteroidia_Bacteroidales_Bacteroidaceae_Bacteroides_NA_2687	36.4713	6.03258	1.16428	5.1814	2.20232e-07	3.00837e-05	Bacteroidaceae	Bacteroidota
Bacteria_Firmicutes_Clostridia_Lachnospirales_Lachnospiraceae_Catenibacillus_NA_126	53.7136	2.76975	0.547031	5.06323	4.12212e-07	4.96836e-05	Lachnospiraceae	Firmicutes
Bacteria_Firmicutes_Clostridia_Oscillospirales_UCG.010_NA_NA_748	6.50173	2.31552	0.457129	5.06537	4.07617e-07	4.96836e-05	UCG.010	Firmicutes
Bacteria_Firmicutes_Bacilli_Lactobacillales_Lactobacillaceae_Lentilactobacillus_NA_202	43.1311	4.32322	0.857235	5.04321	4.57793e-07	5.21121e-05	Lactobacillaceae	Firmicutes
Bacteria_Firmicutes_Clostridia_NA_NA_NA_NA_422	19.8965	-2.36321	0.48096	-4.91352	8.94536e-07	9.64687e-05	NA	Firmicutes
Bacteria_Firmicutes_Bacilli_Lactobacillales_Enterococcaceae_Enterococcus_asini_131	93.4511	3.53144	0.729152	4.84322	1.27753e-06	0.00012465	Enterococcaceae	Firmicutes
Archaea_Euryarchaeota_Methanobacteria_Methanobacteriales_Methanobacteriaceae_Methanobrevibacter_NA_766	20.7388	2.64267	0.545039	4.84859	1.24343e-06	0.00012465	Methanobacteriaceae	Euryarchaeota
Bacteria_Firmicutes_Clostridia_Peptococcales_Peptococcaceae_NA_NA_587	11.1072	1.21334	0.252884	4.79802	1.60241e-06	0.000149242	Peptococcaceae	Firmicutes
Bacteria_Firmicutes_Clostridia_Oscillospirales_Oscillospiraceae_NA_NA_283	35.6866	-1.41523	0.298266	-4.74485	2.08658e-06	0.000185887	Oscillospiraceae	Firmicutes
Bacteria_Firmicutes_Clostridia_Christensenellales_Christensenellaceae_Christensenellaceae.R.7.group_NA_364	23.6988	1.50407	0.322911	4.65784	3.19545e-06	0.000246578	Christensenellaceae	Firmicutes
Bacteria_Bacteroidota_Bacteroidia_Bacteroidales_Rikenellaceae_Alistipes_NA_491	10.94	-2.21097	0.474081	-4.66369	3.10585e-06	0.000246578	Rikenellaceae	Bacteroidota
Bacteria_Firmicutes_Clostridia_Oscillospirales_.Eubacterium..coprostanoligenes.group_NA_NA_507	12.2249	2.19937	0.471503	4.66459	3.09239e-06	0.000246578	.Eubacterium..coprostanoligenes.group	Firmicutes
Bacteria_Firmicutes_Clostridia_Lachnospirales_Lachnospiraceae_Incertae.Sedis_NA_784	8.20943	-2.51957	0.54133	-4.6544	3.24919e-06	0.000246578	Lachnospiraceae	Firmicutes
Bacteria_Firmicutes_Bacilli_Acholeplasmatales_Acholeplasmataceae_Acholeplasma_NA_2513	2.84104	3.17417	0.689472	4.60378	4.14895e-06	0.000303614	Acholeplasmataceae	Firmicutes
Bacteria_Firmicutes_Clostridia_Clostridia.UCG.014_NA_NA_NA_395	14.1219	2.44001	0.531707	4.58901	4.45346e-06	0.00031466	NA	Firmicutes
Bacteria_Desulfobacterota_Desulfovibrionia_Desulfovibrionales_Desulfovibrionaceae_Desulfovibrio_NA_318	18.9215	-1.79759	0.393828	-4.56442	5.00885e-06	0.000342104	Desulfovibrionaceae	Desulfobacterota
Bacteria_Bacteroidota_Bacteroidia_Bacteroidales_Tannerellaceae_Parabacteroides_NA_26	271.537	1.86107	0.414335	4.49171	7.06539e-06	0.000466999	Tannerellaceae	Bacteroidota
Bacteria_Firmicutes_Clostridia_Oscillospirales_Oscillospiraceae_Intestinimonas_NA_137	72.4285	-1.03006	0.231039	-4.45839	8.2578e-06	0.000485813	Oscillospiraceae	Firmicutes
Bacteria_Firmicutes_Bacilli_Lactobacillales_Lactobacillaceae_Secundilactobacillus_NA_269	30.2212	3.24741	0.726801	4.46809	7.8922e-06	0.000485813	Lactobacillaceae	Firmicutes
Bacteria_Firmicutes_Clostridia_Christensenellales_Christensenellaceae_Christensenellaceae.R.7.group_NA_289	24.5752	1.9161	0.429009	4.46635	7.95645e-06	0.000485813	Christensenellaceae	Firmicutes
Bacteria_Firmicutes_NA_NA_NA_NA_NA_481	17.6352	1.42336	0.319329	4.45734	8.29841e-06	0.000485813	NA	Firmicutes
Bacteria_Bacteroidota_Bacteroidia_Bacteroidales_Dysgonomonadaceae_NA_NA_1221	11.8671	-2.05766	0.463872	-4.43584	9.17149e-06	0.00052201	Dysgonomonadaceae	Bacteroidota
Bacteria_Firmicutes_Clostridia_Oscillospirales_Hydrogenoanaerobacterium_NA_NA_69	91.5674	-1.43335	0.32388	-4.42556	9.61941e-06	0.000532707	Hydrogenoanaerobacterium	Firmicutes
Bacteria_Firmicutes_Clostridia_Oscillospirales_Ruminococcaceae_NA_NA_303	44.3639	1.4332	0.324998	4.40986	1.03439e-05	0.000557753	Ruminococcaceae	Firmicutes
Bacteria_Firmicutes_Clostridia_Peptococcales_Peptococcaceae_NA_NA_621	9.33485	1.40489	0.320025	4.38994	1.1338e-05	0.000595683	Peptococcaceae	Firmicutes
Bacteria_Fusobacteriota_Fusobacteriia_Fusobacteriales_Fusobacteriaceae_Fusobacterium_varium_95	85.1537	-2.23487	0.512245	-4.36289	1.28354e-05	0.000656898	Fusobacteriaceae	Fusobacteriota
Bacteria_Firmicutes_Clostridia_Christensenellales_Christensenellaceae_Christensenellaceae.R.7.group_NA_292	18.8207	1.37951	0.31657	4.35769	1.31444e-05	0.000656898	Christensenellaceae	Firmicutes
Bacteria_Bacteroidota_Bacteroidia_Bacteroidales_Dysgonomonadaceae_Dysgonomonas_NA_326	13.4522	3.1489	0.72516	4.34235	1.40964e-05	0.00067389	Dysgonomonadaceae	Bacteroidota
Bacteria_Firmicutes_Clostridia_Lachnospirales_Lachnospiraceae_NA_NA_511	7.2083	3.17414	0.731792	4.3375	1.44116e-05	0.00067389	Lachnospiraceae	Firmicutes
Bacteria_Firmicutes_Clostridia_Oscillospirales_Ruminococcaceae_UCG.001_NA_810	17.3181	2.15075	0.495955	4.33659	1.4471e-05	0.00067389	Ruminococcaceae	Firmicutes
Bacteria_Firmicutes_Clostridia_Peptostreptococcales.Tissierellales_Peptostreptococcaceae_Romboutsia_NA_249	18.3025	2.76025	0.642618	4.29532	1.74439e-05	0.000711723	Peptostreptococcaceae	Firmicutes
Bacteria_Bacteroidota_Bacteroidia_Bacteroidales_Dysgonomonadaceae_Dysgonomonas_NA_323	15.35	3.28465	0.763381	4.30277	1.68678e-05	0.000711723	Dysgonomonadaceae	Bacteroidota
Bacteria_Bacteroidota_Bacteroidia_Bacteroidales_PeH15_NA_NA_389	9.67035	2.69999	0.629576	4.28858	1.79821e-05	0.000711723	PeH15	Bacteroidota
Bacteria_Firmicutes_Clostridia_Eubacteriales_Anaerofustaceae_Anaerofustis_NA_833	5.78859	1.67265	0.390115	4.28759	1.80623e-05	0.000711723	Anaerofustaceae	Firmicutes
Bacteria_Firmicutes_Clostridia_Lachnospirales_Lachnospiraceae_NA_NA_1071	2.90973	3.54149	0.820717	4.31512	1.59514e-05	0.000711723	Lachnospiraceae	Firmicutes
Bacteria_Firmicutes_Clostridia_Oscillospirales_.Eubacterium..coprostanoligenes.group_NA_NA_1130	9.62449	4.26328	0.991585	4.29946	1.71217e-05	0.000711723	.Eubacterium..coprostanoligenes.group	Firmicutes
Bacteria_Firmicutes_Clostridia_Oscillospirales_Ruminococcaceae_NA_NA_1774	2.12805	2.84593	0.662857	4.29343	1.75937e-05	0.000711723	Ruminococcaceae	Firmicutes
Bacteria_Firmicutes_Bacilli_RF39_NA_NA_NA_1859	2.16031	2.88597	0.672856	4.28913	1.79371e-05	0.000711723	NA	Firmicutes
Bacteria_Firmicutes_Bacilli_RF39_NA_NA_NA_1232	2.4582	2.90275	0.679869	4.26957	1.95853e-05	0.000757174	NA	Firmicutes
Bacteria_Synergistota_Synergistia_Synergistales_Synergistaceae_NA_NA_154	75.2564	1.30556	0.311007	4.19785	2.69461e-05	0.00102246	Synergistaceae	Synergistota
Bacteria_Bacteroidota_Bacteroidia_Bacteroidales_Dysgonomonadaceae_Dysgonomonas_NA_685	15.6155	-2.34926	0.56076	-4.18942	2.79667e-05	0.00104189	Dysgonomonadaceae	Bacteroidota
Bacteria_Firmicutes_Clostridia_Oscillospirales_Oscillospiraceae_NA_NA_338	16.1456	2.17054	0.52162	4.16116	3.1664e-05	0.00115856	Oscillospiraceae	Firmicutes
Bacteria_Bacteroidota_Bacteroidia_Bacteroidales_Bacteroidaceae_Bacteroides_NA_19	263.98	-1.77848	0.42881	-4.14748	3.36152e-05	0.00120838	Bacteroidaceae	Bacteroidota
Bacteria_Desulfobacterota_Desulfovibrionia_Desulfovibrionales_Desulfovibrionaceae_Desulfovibrio_NA_257	25.4594	1.38866	0.335583	4.13806	3.50258e-05	0.00123738	Desulfovibrionaceae	Desulfobacterota
Bacteria_Firmicutes_Clostridia_Monoglobales_Monoglobaceae_Monoglobus_NA_1373	11.1812	2.55298	0.619271	4.12255	3.747e-05	0.00130129	Monoglobaceae	Firmicutes
Bacteria_Firmicutes_Clostridia_Christensenellales_Christensenellaceae_Christensenellaceae.R.7.group_NA_1472	5.93676	1.84462	0.44972	4.10171	4.10102e-05	0.0014005	Christensenellaceae	Firmicutes
Bacteria_Firmicutes_Clostridia_Christensenellales_Christensenellaceae_Christensenellaceae.R.7.group_NA_1684	2.25885	2.15354	0.525563	4.09758	4.17493e-05	0.00140237	Christensenellaceae	Firmicutes
Bacteria_Firmicutes_Clostridia_Peptostreptococcales.Tissierellales_Anaerovoracaceae_NA_NA_1239	5.36192	2.05864	0.503339	4.08997	4.3143e-05	0.00142581	Anaerovoracaceae	Firmicutes
Bacteria_Firmicutes_Clostridia_Oscillospirales_Ruminococcaceae_NA_NA_791	21.1045	1.59739	0.393848	4.05586	4.995e-05	0.00162456	Ruminococcaceae	Firmicutes
Bacteria_Firmicutes_Bacilli_Lactobacillales_Lactobacillaceae_Paralactobacillus_NA_11	240.419	2.62403	0.648802	4.04442	5.24522e-05	0.00167929	Lactobacillaceae	Firmicutes
Bacteria_Firmicutes_Clostridia_Oscillospirales_Oscillospiraceae_NK4A214.group_NA_124	46.9822	1.44742	0.359009	4.03171	5.5372e-05	0.0017455	Oscillospiraceae	Firmicutes
Bacteria_Firmicutes_Clostridia_Oscillospirales_Ruminococcaceae_NA_NA_1469	1.02495	11.7889	2.95509	3.98934	6.62577e-05	0.002057	Ruminococcaceae	Firmicutes
Bacteria_Patescibacteria_Gracilibacteria_Absconditabacteriales..SR1._NA_NA_NA_218	40.2407	1.97212	0.496294	3.97369	7.07677e-05	0.00216422	NA	Patescibacteria
Bacteria_Bacteroidota_Bacteroidia_Bacteroidales_Rikenellaceae_Alistipes_NA_1742	2.73912	-2.27428	0.576745	-3.94331	8.03663e-05	0.00242163	Rikenellaceae	Bacteroidota
Bacteria_Firmicutes_Clostridia_Oscillospirales_Oscillospiraceae_Intestinimonas_NA_187	41.2102	2.21621	0.564063	3.92901	8.52961e-05	0.00242739	Oscillospiraceae	Firmicutes
Bacteria_Bacteroidota_Bacteroidia_Bacteroidales_Dysgonomonadaceae_Dysgonomonas_NA_439	9.99862	2.84696	0.724039	3.93205	8.42234e-05	0.00242739	Dysgonomonadaceae	Bacteroidota
Bacteria_Firmicutes_Clostridia_Oscillospirales_UCG.010_NA_NA_859	6.5528	2.21459	0.563123	3.9327	8.39982e-05	0.00242739	UCG.010	Firmicutes
Bacteria_Firmicutes_Clostridia_Lachnospirales_Lachnospiraceae_NA_NA_1270	4.87077	-3.72591	0.947858	-3.93088	8.46363e-05	0.00242739	Lachnospiraceae	Firmicutes
Bacteria_Firmicutes_Clostridia_Christensenellales_Christensenellaceae_NA_NA_1085	5.05721	1.27793	0.328597	3.88904	0.000100641	0.00278668	Christensenellaceae	Firmicutes
Bacteria_Firmicutes_Clostridia_Lachnospirales_Lachnospiraceae_NA_NA_1167	6.16242	-2.51326	0.645765	-3.89191	9.94569e-05	0.00278668	Lachnospiraceae	Firmicutes
Bacteria_Firmicutes_Clostridia_Christensenellales_Christensenellaceae_Christensenellaceae.R.7.group_NA_1560	4.07714	2.58168	0.66755	3.86739	0.000110006	0.00300536	Christensenellaceae	Firmicutes
Bacteria_Desulfobacterota_Desulfobacteria_Desulfobacterales_NA_NA_NA_584	9.47169	1.83569	0.47645	3.85286	0.000116745	0.0031475	NA	Desulfobacterota
Bacteria_Firmicutes_Clostridia_Lachnospirales_Lachnospiraceae_Tyzzerella_NA_111	64.0203	-1.47115	0.38578	-3.81343	0.000137049	0.00364077	Lachnospiraceae	Firmicutes
Bacteria_Desulfobacterota_Desulfovibrionia_Desulfovibrionales_Desulfovibrionaceae_Desulfovibrio_NA_543	8.47972	1.44622	0.37952	3.81066	0.000138594	0.00364077	Desulfovibrionaceae	Desulfobacterota
Bacteria_Bacteroidota_Bacteroidia_Bacteroidales_NA_NA_NA_97	72.7853	1.79697	0.472295	3.80476	0.000141944	0.00368155	NA	Bacteroidota
Bacteria_Bacteroidota_Bacteroidia_Bacteroidales_Rikenellaceae_Alistipes_NA_174	49.4396	1.60743	0.424004	3.79106	0.000150003	0.00384195	Rikenellaceae	Bacteroidota
Bacteria_Firmicutes_Clostridia_Peptostreptococcales.Tissierellales_Anaerovoracaceae_NA_NA_658	11.1431	1.86538	0.492543	3.78725	0.000152325	0.00385326	Anaerovoracaceae	Firmicutes
Bacteria_Firmicutes_Clostridia_Clostridia.UCG.014_NA_NA_NA_1797	2.07518	3.21262	0.851541	3.77271	0.000161486	0.00403518	NA	Firmicutes
Bacteria_Firmicutes_Clostridia_Oscillospirales_.Eubacterium..coprostanoligenes.group_NA_NA_369	19.0803	1.98789	0.529702	3.75285	0.000174836	0.00431613	.Eubacterium..coprostanoligenes.group	Firmicutes
Bacteria_Firmicutes_Bacilli_Erysipelotrichales_Erysipelatoclostridiaceae_UCG.004_NA_880	7.71399	2.11955	0.567009	3.73812	0.000185401	0.00452246	Erysipelatoclostridiaceae	Firmicutes
Bacteria_Firmicutes_Clostridia_Lachnospirales_Lachnospiraceae_Tyzzerella_NA_191	24.0627	-1.77608	0.477467	-3.71979	0.000199385	0.0047279	Lachnospiraceae	Firmicutes
Bacteria_Firmicutes_Clostridia_Oscillospirales_.Eubacterium..coprostanoligenes.group_NA_NA_539	7.1492	1.86984	0.502906	3.71808	0.000200745	0.0047279	.Eubacterium..coprostanoligenes.group	Firmicutes
Bacteria_Firmicutes_Clostridia_Peptococcales_Peptococcaceae_NA_NA_661	8.03287	1.30419	0.350627	3.71961	0.000199529	0.0047279	Peptococcaceae	Firmicutes
Bacteria_Firmicutes_Clostridia_Oscillospirales_Ruminococcaceae_NA_NA_486	15.459	0.844142	0.227288	3.71397	0.000204033	0.00475073	Ruminococcaceae	Firmicutes
Bacteria_Firmicutes_Clostridia_Christensenellales_Christensenellaceae_Christensenellaceae.R.7.group_NA_396	42.6423	1.23204	0.332282	3.70781	0.000209061	0.00481309	Christensenellaceae	Firmicutes
Bacteria_Desulfobacterota_Desulfovibrionia_Desulfovibrionales_Desulfovibrionaceae_Desulfovibrio_NA_259	28.0738	2.26658	0.612693	3.69938	0.000216127	0.00492049	Desulfovibrionaceae	Desulfobacterota
Bacteria_Firmicutes_Clostridia_Oscillospirales_Ruminococcaceae_NA_NA_643	13.6817	-1.33625	0.361628	-3.6951	0.000219802	0.00494917	Ruminococcaceae	Firmicutes
Bacteria_Firmicutes_Clostridia_Christensenellales_Christensenellaceae_NA_NA_234	30.4258	-1.37928	0.374782	-3.68021	0.000233045	0.00519031	Christensenellaceae	Firmicutes
Bacteria_Bacteroidota_Bacteroidia_Bacteroidales_Bacteroidaceae_Bacteroides_NA_84	84.6444	-1.29202	0.351374	-3.67704	0.000235953	0.00519858	Bacteroidaceae	Bacteroidota
Bacteria_Firmicutes_Clostridia_Christensenellales_Christensenellaceae_Christensenellaceae.R.7.group_NA_981	14.8224	1.6778	0.456949	3.67175	0.000240895	0.00525099	Christensenellaceae	Firmicutes
Bacteria_Desulfobacterota_Desulfovibrionia_Desulfovibrionales_Desulfovibrionaceae_Desulfovibrio_NA_25	152.725	-1.41444	0.386502	-3.6596	0.00025261	0.0054484	Desulfovibrionaceae	Desulfobacterota
Bacteria_Firmicutes_Clostridia_Oscillospirales_Ruminococcaceae_Paludicola_NA_2144	1.13005	2.25963	0.618468	3.6536	0.00025859	0.00551929	Ruminococcaceae	Firmicutes
Bacteria_Planctomycetota_vadinHA49_NA_NA_NA_NA_1341	5.31301	2.4998	0.686339	3.64223	0.000270284	0.00567658	NA	Planctomycetota
Bacteria_Firmicutes_Clostridia_Oscillospirales_NA_NA_NA_1874	3.85243	2.85605	0.784398	3.64108	0.000271501	0.00567658	NA	Firmicutes
Bacteria_Firmicutes_Bacilli_Lactobacillales_Lactobacillaceae_Lapidilactobacillus_NA_160	85.0379	3.40005	0.934924	3.63671	0.000276139	0.00570637	Lactobacillaceae	Firmicutes
Bacteria_Bacteroidota_Bacteroidia_Bacteroidales_Tannerellaceae_Candidatus.Vestibaculum_NA_2689	35.8306	3.05303	0.840009	3.63452	0.000278496	0.00570637	Tannerellaceae	Bacteroidota
Bacteria_Desulfobacterota_Desulfobacteria_Desulfobacterales_Desulfobacteraceae_Desulfobotulus_NA_4	391.31	-1.30543	0.360519	-3.62099	0.000293481	0.00593093	Desulfobacteraceae	Desulfobacterota
Bacteria_Bacteroidota_Bacteroidia_Bacteroidales_Rikenellaceae_Alistipes_NA_167	55.8966	1.80441	0.498532	3.61944	0.000295244	0.00593093	Rikenellaceae	Bacteroidota
Bacteria_Fusobacteriota_Fusobacteriia_Fusobacteriales_Fusobacteriaceae_Fusobacterium_ulcerans_149	34.7935	-3.38832	0.941599	-3.59848	0.000320084	0.0063675	Fusobacteriaceae	Fusobacteriota
Bacteria_Firmicutes_Clostridia_Monoglobales_Monoglobaceae_Monoglobus_NA_1428	3.05214	2.1189	0.589531	3.59422	0.000325361	0.00641025	Monoglobaceae	Firmicutes
Bacteria_Firmicutes_NA_NA_NA_NA_NA_630	25.6223	-0.999816	0.278611	-3.58857	0.000332498	0.00648846	NA	Firmicutes
Bacteria_Desulfobacterota_Desulfovibrionia_Desulfovibrionales_Desulfovibrionaceae_Desulfovibrio_NA_385	24.3391	-2.15771	0.603309	-3.57646	0.000348278	0.00673228	Desulfovibrionaceae	Desulfobacterota
Bacteria_Actinobacteriota_Coriobacteriia_Coriobacteriales_Coriobacteriales.Incertae.Sedis_Raoultibacter_NA_1492	5.21639	1.57035	0.440016	3.56884	0.00035856	0.00686626	Coriobacteriales.Incertae.Sedis	Actinobacteriota
Bacteria_Firmicutes_Clostridia_Oscillospirales_Ruminococcaceae_Candidatus.Soleaferrea_NA_665	16.861	-1.06124	0.29766	-3.56527	0.000363476	0.00689595	Ruminococcaceae	Firmicutes
Bacteria_Firmicutes_Clostridia_Christensenellales_Christensenellaceae_Christensenellaceae.R.7.group_NA_1378	20.7719	-1.95789	0.549583	-3.5625	0.000367334	0.0069052	Christensenellaceae	Firmicutes
Bacteria_Desulfobacterota_Desulfovibrionia_Desulfovibrionales_Desulfovibrionaceae_Desulfovibrio_NA_496	7.6346	1.71871	0.483764	3.55278	0.000381184	0.00693428	Desulfovibrionaceae	Desulfobacterota
Bacteria_Planctomycetota_vadinHA49_NA_NA_NA_NA_785	12.782	0.939801	0.264483	3.55334	0.000380366	0.00693428	NA	Planctomycetota
Bacteria_Firmicutes_Clostridia_Christensenellales_Christensenellaceae_NA_NA_1682	2.97098	1.29898	0.365213	3.55678	0.000375429	0.00693428	Christensenellaceae	Firmicutes
Bacteria_Firmicutes_Clostridia_Oscillospirales_Ruminococcaceae_NA_NA_1809	2.57561	1.64657	0.463572	3.55193	0.000382418	0.00693428	Ruminococcaceae	Firmicutes
Archaea_Euryarchaeota_Methanobacteria_Methanobacteriales_Methanobacteriaceae_Methanobrevibacter_NA_1735	5.86854	2.83991	0.801385	3.54375	0.000394475	0.00709018	Methanobacteriaceae	Euryarchaeota
Bacteria_Firmicutes_Clostridia_Peptostreptococcales.Tissierellales_Anaerovoracaceae_NA_NA_855	7.74324	1.2698	0.358844	3.53859	0.000402263	0.00716727	Anaerovoracaceae	Firmicutes
Bacteria_Bacteroidota_Bacteroidia_Bacteroidales_Marinifilaceae_Sanguibacteroides_NA_29	151.425	1.03783	0.293937	3.53078	0.000414331	0.00725611	Marinifilaceae	Bacteroidota
Bacteria_Firmicutes_Clostridia_Oscillospirales_Oscillospiraceae_NA_NA_310	25.6499	-1.16738	0.330588	-3.53123	0.000413635	0.00725611	Oscillospiraceae	Firmicutes
Bacteria_Firmicutes_Bacilli_Lactobacillales_Lactobacillaceae_Lapidilactobacillus_NA_2706	13.4515	4.14631	1.17638	3.52465	0.000424048	0.00736335	Lactobacillaceae	Firmicutes
Bacteria_Firmicutes_Clostridia_Oscillospirales_Ruminococcaceae_NA_NA_702	7.39596	1.61821	0.461084	3.50958	0.00044881	0.00772783	Ruminococcaceae	Firmicutes
Bacteria_Firmicutes_Syntrophomonadia_Syntrophomonadales_Syntrophomonadaceae_Syntrophomonas_NA_275	13.5819	2.08282	0.595094	3.49999	0.000465276	0.00787894	Syntrophomonadaceae	Firmicutes
Bacteria_Firmicutes_Clostridia_Oscillospirales_Ruminococcaceae_Incertae.Sedis_NA_1110	7.94606	-1.85672	0.530175	-3.50208	0.000461637	0.00787894	Ruminococcaceae	Firmicutes
Bacteria_Desulfobacterota_Desulfovibrionia_Desulfovibrionales_Desulfovibrionaceae_Desulfovibrio_NA_384	20.1217	1.81988	0.52107	3.49259	0.000478361	0.00803412	Desulfovibrionaceae	Desulfobacterota
Bacteria_Firmicutes_Clostridia_Oscillospirales_Ruminococcaceae_Candidatus.Soleaferrea_NA_397	12.0887	-1.36159	0.390131	-3.49009	0.000482851	0.00804359	Ruminococcaceae	Firmicutes
Bacteria_Firmicutes_Clostridia_Lachnospirales_Lachnospiraceae_Incertae.Sedis_NA_2707	7.19385	-3.09452	0.887623	-3.4863	0.000489756	0.00809282	Lachnospiraceae	Firmicutes
Bacteria_Firmicutes_Bacilli_Lactobacillales_Enterococcaceae_Enterococcus_NA_116	74.2324	2.37225	0.681582	3.48051	0.00050046	0.00820353	Enterococcaceae	Firmicutes
Bacteria_Firmicutes_Clostridia_Oscillospirales_Ruminococcaceae_NA_NA_589	26.9619	-1.91237	0.550545	-3.4736	0.000513527	0.00835092	Ruminococcaceae	Firmicutes
Bacteria_Proteobacteria_Gammaproteobacteria_Enterobacterales_Yersiniaceae_Serratia_NA_732	66.4379	3.71441	1.07093	3.4684	0.000523574	0.00844727	Yersiniaceae	Proteobacteria
Bacteria_Bacteroidota_Bacteroidia_Bacteroidales_3M1PL1.52.termite.group_NA_NA_71	40.6703	3.06629	0.886898	3.45732	0.000545575	0.00873346	3M1PL1.52.termite.group	Bacteroidota
Bacteria_Firmicutes_Clostridia_Oscillospirales_Ruminococcaceae_Candidatus.Soleaferrea_NA_176	62.1245	-0.654692	0.189773	-3.44987	0.000560855	0.00890847	Ruminococcaceae	Firmicutes
Bacteria_Bacteroidota_Bacteroidia_Bacteroidales_Rikenellaceae_Rikenellaceae.RC9.gut.group_NA_33	208.881	1.53803	0.449821	3.4192	0.000628062	0.00974924	Rikenellaceae	Bacteroidota
Bacteria_Firmicutes_Clostridia_Oscillospirales_Oscillospiraceae_Papillibacter_NA_686	9.49706	-1.75299	0.512075	-3.4233	0.00061866	0.00974924	Oscillospiraceae	Firmicutes
Bacteria_Firmicutes_Bacilli_RF39_NA_NA_NA_1367	2.01167	2.25144	0.658256	3.42032	0.000625481	0.00974924	NA	Firmicutes
Bacteria_Desulfobacterota_Desulfovibrionia_Desulfovibrionales_Desulfovibrionaceae_Desulfovibrio_NA_143	46.8181	1.51254	0.443117	3.41341	0.000641559	0.00988386	Desulfovibrionaceae	Desulfobacterota
Bacteria_Bacteroidota_Bacteroidia_Bacteroidales_Bacteroidaceae_Bacteroides_NA_533	15.8156	-1.9606	0.576462	-3.4011	0.000671155	0.0102627	Bacteroidaceae	Bacteroidota
Bacteria_Bacteroidota_Bacteroidia_Bacteroidales_Tannerellaceae_NA_NA_59	88.8096	-1.02711	0.303189	-3.3877	0.000704818	0.0106976	Tannerellaceae	Bacteroidota
Bacteria_Verrucomicrobiota_Kiritimatiellae_WCHB1.41_NA_NA_NA_715	6.33696	1.7435	0.515737	3.3806	0.000723278	0.010897	NA	Verrucomicrobiota
Bacteria_Bacteroidota_Bacteroidia_Bacteroidales_Dysgonomonadaceae_NA_NA_65	85.363	-1.33819	0.396269	-3.37697	0.000732881	0.0109611	Dysgonomonadaceae	Bacteroidota
Bacteria_Firmicutes_Clostridia_Oscillospirales_Ruminococcaceae_NA_NA_938	5.49447	-1.61437	0.479049	-3.36996	0.0007518	0.0111626	Ruminococcaceae	Firmicutes
Bacteria_Firmicutes_Clostridia_Christensenellales_Christensenellaceae_Christensenellaceae.R.7.group_NA_624	7.16793	1.89556	0.563496	3.36393	0.000768397	0.0113269	Christensenellaceae	Firmicutes
Bacteria_Firmicutes_Clostridia_Christensenellales_Christensenellaceae_NA_NA_1086	5.2951	2.26712	0.676132	3.35308	0.000799185	0.0116966	Christensenellaceae	Firmicutes
Bacteria_Firmicutes_Clostridia_Lachnospirales_Lachnospiraceae_NA_NA_2703	11.8766	8.90127	2.66138	3.3446	0.000824	0.0119743	Lachnospiraceae	Firmicutes
Bacteria_Firmicutes_Clostridia_Peptococcales_Peptococcaceae_NA_NA_424	13.6549	1.32266	0.395838	3.34141	0.000833536	0.0120276	Peptococcaceae	Firmicutes
Bacteria_Proteobacteria_Gammaproteobacteria_Burkholderiales_NA_NA_NA_79	71.247	1.47533	0.442958	3.33064	0.000866481	0.0124155	NA	Proteobacteria
Bacteria_Fusobacteriota_Fusobacteriia_Fusobacteriales_Fusobacteriaceae_NA_NA_115	76.5025	2.05385	0.619842	3.31351	0.000921341	0.0131099	Fusobacteriaceae	Fusobacteriota
Bacteria_Verrucomicrobiota_Kiritimatiellae_WCHB1.41_NA_NA_NA_485	14.3131	2.07016	0.629227	3.29	0.00100187	0.0141575	NA	Verrucomicrobiota
Bacteria_Firmicutes_Clostridia_Lachnospirales_Lachnospiraceae_Shuttleworthia_NA_1037	8.82865	-3.33382	1.018	-3.27486	0.00105714	0.0148362	Lachnospiraceae	Firmicutes
Bacteria_Firmicutes_Clostridia_Christensenellales_Christensenellaceae_Christensenellaceae.R.7.group_NA_1122	5.76875	1.73741	0.530992	3.27202	0.00106783	0.0148843	Christensenellaceae	Firmicutes
Bacteria_Planctomycetota_Planctomycetes_Pirellulales_Pirellulaceae_Termite.planctomycete.cluster_NA_1174	6.3454	2.19571	0.672349	3.26573	0.00109183	0.0151159	Pirellulaceae	Planctomycetota
Bacteria_Firmicutes_NA_NA_NA_NA_NA_205	21.8196	2.17385	0.667678	3.25584	0.00113059	0.0152406	NA	Firmicutes
Bacteria_Firmicutes_Bacilli_Erysipelotrichales_Erysipelotrichaceae_ZOR0006_NA_568	8.67487	1.95762	0.600638	3.25923	0.00111714	0.0152406	Erysipelotrichaceae	Firmicutes
Bacteria_Firmicutes_Clostridia_Lachnospirales_Lachnospiraceae_Tyzzerella_NA_648	9.81811	-1.11726	0.342946	-3.25782	0.0011227	0.0152406	Lachnospiraceae	Firmicutes
Bacteria_Firmicutes_Clostridia_Oscillospirales_.Eubacterium..coprostanoligenes.group_NA_NA_1123	3.02789	1.93311	0.593458	3.25737	0.00112449	0.0152406	.Eubacterium..coprostanoligenes.group	Firmicutes
Bacteria_Desulfobacterota_Desulfovibrionia_Desulfovibrionales_Desulfovibrionaceae_Desulfovibrio_NA_747	14.0885	1.2151	0.37448	3.24478	0.00117542	0.0157415	Desulfovibrionaceae	Desulfobacterota
Bacteria_Firmicutes_Bacilli_RF39_NA_NA_NA_468	9.3449	1.99184	0.615679	3.23519	0.0012156	0.0161452	NA	Firmicutes
Bacteria_Firmicutes_Bacilli_RF39_NA_NA_NA_984	4.18076	1.78251	0.551203	3.23385	0.00122133	0.0161452	NA	Firmicutes
Bacteria_Firmicutes_Clostridia_Lachnospirales_Lachnospiraceae_Tyzzerella_NA_2174	3.42702	1.42461	0.440888	3.23124	0.00123256	0.0161892	Lachnospiraceae	Firmicutes
Bacteria_Firmicutes_Clostridia_Oscillospirales_Ruminococcaceae_NA_NA_212	31.5924	1.35487	0.421047	3.21785	0.00129157	0.0168562	Ruminococcaceae	Firmicutes
Bacteria_Firmicutes_Clostridia_Christensenellales_Christensenellaceae_Christensenellaceae.R.7.group_NA_1616	3.68282	1.35238	0.421006	3.21226	0.00131696	0.0170788	Christensenellaceae	Firmicutes
Bacteria_Firmicutes_Clostridia_Oscillospirales_Butyricicoccaceae_UCG.009_NA_567	9.00002	-1.64538	0.512729	-3.20906	0.0013317	0.0171614	Butyricicoccaceae	Firmicutes
Bacteria_Firmicutes_Clostridia_Lachnospirales_Lachnospiraceae_NA_NA_392	10.6267	-3.24572	1.01735	-3.19036	0.00142096	0.0180842	Lachnospiraceae	Firmicutes
Bacteria_Firmicutes_Bacilli_RF39_NA_NA_NA_1438	2.85255	-3.1027	0.9725	-3.19044	0.00142057	0.0180842	NA	Firmicutes
Bacteria_Firmicutes_Clostridia_Lachnospirales_Lachnospiraceae_Lachnoclostridium_NA_552	23.9232	2.16091	0.678414	3.18524	0.00144636	0.0182702	Lachnospiraceae	Firmicutes
Bacteria_Firmicutes_Clostridia_Clostridia.UCG.014_NA_NA_NA_2034	1.93364	2.30662	0.72448	3.18383	0.00145342	0.0182702	NA	Firmicutes
Bacteria_Firmicutes_Clostridia_Oscillospirales_Oscillospiraceae_NA_NA_367	25.8148	-0.683892	0.215318	-3.1762	0.00149219	0.0186433	Oscillospiraceae	Firmicutes
Bacteria_Desulfobacterota_Desulfovibrionia_Desulfovibrionales_Desulfovibrionaceae_Desulfovibrio_NA_42	82.2086	2.1889	0.691387	3.16595	0.00154575	0.0191954	Desulfovibrionaceae	Desulfobacterota
Bacteria_Firmicutes_Clostridia_Christensenellales_Christensenellaceae_Christensenellaceae.R.7.group_NA_244	19.2735	1.0003	0.316997	3.15556	0.0016019	0.0197728	Christensenellaceae	Firmicutes
Bacteria_Firmicutes_Clostridia_Christensenellales_Christensenellaceae_Christensenellaceae.R.7.group_NA_1759	3.22506	1.85072	0.587108	3.15226	0.00162012	0.019878	Christensenellaceae	Firmicutes
Bacteria_Firmicutes_Clostridia_Oscillospirales_Ruminococcaceae_NA_NA_1406	5.0654	1.95005	0.619506	3.14774	0.00164536	0.0200676	Ruminococcaceae	Firmicutes
Bacteria_Bacteroidota_Bacteroidia_Bacteroidales_Tannerellaceae_Parabacteroides_NA_853	16.8327	1.5436	0.491499	3.14059	0.00168605	0.0204422	Tannerellaceae	Bacteroidota
Bacteria_Bacteroidota_Bacteroidia_Bacteroidales_Rikenellaceae_Alistipes_NA_230	23.1923	-1.54272	0.49256	-3.13204	0.00173594	0.0207138	Rikenellaceae	Bacteroidota
Bacteria_Firmicutes_Clostridia_Clostridia.UCG.014_NA_NA_NA_399	8.12313	3.0036	0.959139	3.13156	0.00173879	0.0207138	NA	Firmicutes
Bacteria_Firmicutes_Clostridia_Oscillospirales_Ruminococcaceae_NA_NA_910	8.3387	2.71396	0.866573	3.13183	0.00173722	0.0207138	Ruminococcaceae	Firmicutes
Bacteria_Firmicutes_Bacilli_Erysipelotrichales_Erysipelatoclostridiaceae_Erysipelatoclostridium_NA_139	44.0301	2.41184	0.774013	3.11602	0.0018331	0.0217111	Erysipelatoclostridiaceae	Firmicutes
Bacteria_Firmicutes_Clostridia_Oscillospirales_Ruminococcaceae_Candidatus.Soleaferrea_NA_874	10.5815	1.83628	0.591293	3.10554	0.00189933	0.0223662	Ruminococcaceae	Firmicutes
Bacteria_Firmicutes_Bacilli_RF39_NA_NA_NA_1430	2.4557	2.15955	0.696952	3.09856	0.00194465	0.022769	NA	Firmicutes
Bacteria_Firmicutes_Bacilli_Erysipelotrichales_Erysipelotrichaceae_Breznakia_NA_793	11.5811	2.36484	0.766587	3.08489	0.00203629	0.0237066	Erysipelotrichaceae	Firmicutes
Bacteria_Actinobacteriota_Coriobacteriia_Coriobacteriales_Coriobacteriales.Incertae.Sedis_Raoultibacter_NA_1979	3.24143	1.56956	0.509938	3.07795	0.0020843	0.0241285	Coriobacteriales.Incertae.Sedis	Actinobacteriota
Bacteria_Bacteroidota_Bacteroidia_Bacteroidales_Rikenellaceae_Alistipes_NA_60	86.574	1.4385	0.467915	3.07427	0.00211018	0.0242908	Rikenellaceae	Bacteroidota
Bacteria_Proteobacteria_Alphaproteobacteria_Rhodospirillales_NA_NA_NA_1083	2.71015	2.01818	0.656843	3.07254	0.00212243	0.0242953	NA	Proteobacteria
Bacteria_Firmicutes_Clostridia_Oscillospirales_Ruminococcaceae_NA_NA_1032	4.68316	1.02492	0.3343	3.06585	0.00217049	0.0247074	Ruminococcaceae	Firmicutes
Bacteria_Bacteroidota_Bacteroidia_Bacteroidales_Bacteroidaceae_Bacteroides_NA_631	8.60965	-2.40657	0.787041	-3.05775	0.00223006	0.0252257	Bacteroidaceae	Bacteroidota
Bacteria_Firmicutes_Clostridia_Christensenellales_Christensenellaceae_NA_NA_1866	2.86573	1.32257	0.432732	3.05633	0.00224064	0.0252257	Christensenellaceae	Firmicutes
Bacteria_Firmicutes_Clostridia_Peptostreptococcales.Tissierellales_Anaerovoracaceae_NA_NA_1301	9.32051	1.81862	0.595433	3.05429	0.00225597	0.0252594	Anaerovoracaceae	Firmicutes
Bacteria_Firmicutes_Clostridia_Peptostreptococcales.Tissierellales_Anaerovoracaceae_NA_NA_2151	2.49932	1.65446	0.542936	3.04725	0.00230943	0.0257175	Anaerovoracaceae	Firmicutes
Bacteria_Firmicutes_Clostridia_Oscillospirales_.Eubacterium..coprostanoligenes.group_NA_NA_711	14.8334	2.43307	0.801258	3.03657	0.00239288	0.0264549	.Eubacterium..coprostanoligenes.group	Firmicutes
Bacteria_Firmicutes_Bacilli_Erysipelotrichales_Erysipelatoclostridiaceae_Erysipelatoclostridium_NA_1556	4.71046	2.05974	0.678552	3.03549	0.00240147	0.0264549	Erysipelatoclostridiaceae	Firmicutes
Bacteria_Desulfobacterota_Desulfovibrionia_Desulfovibrionales_Desulfovibrionaceae_Desulfovibrio_NA_660	13.4435	-0.986139	0.325569	-3.02897	0.00245386	0.0268875	Desulfovibrionaceae	Desulfobacterota
Bacteria_Firmicutes_Clostridia_Peptostreptococcales.Tissierellales_Anaerovoracaceae_NA_NA_1625	4.6302	2.19475	0.726253	3.02201	0.00251101	0.0273673	Anaerovoracaceae	Firmicutes
Bacteria_Desulfobacterota_Desulfobacteria_Desulfobacterales_Desulfosarcinaceae_NA_NA_3	452.782	-1.55138	0.514883	-3.01307	0.0025862	0.0279143	Desulfosarcinaceae	Desulfobacterota
Bacteria_Planctomycetota_vadinHA49_NA_NA_NA_NA_1499	13.6803	1.06972	0.355056	3.01281	0.00258844	0.0279143	NA	Planctomycetota
Bacteria_Bacteroidota_Bacteroidia_Bacteroidales_Dysgonomonadaceae_Dysgonomonas_NA_703	7.49938	1.76675	0.588206	3.00363	0.00266783	0.0284707	Dysgonomonadaceae	Bacteroidota
Bacteria_Firmicutes_Bacilli_Erysipelotrichales_Erysipelatoclostridiaceae_UCG.004_NA_1937	2.15447	-1.71972	0.572255	-3.00517	0.00265436	0.0284707	Erysipelatoclostridiaceae	Firmicutes
Bacteria_Firmicutes_Clostridia_Oscillospirales_Ruminococcaceae_NA_NA_1426	1.9771	1.57877	0.526718	2.99738	0.0027231	0.02891	Ruminococcaceae	Firmicutes
Bacteria_Firmicutes_Clostridia_NA_NA_NA_NA_1709	2.40787	1.11887	0.373856	2.99279	0.00276444	0.0291976	NA	Firmicutes
Bacteria_Bacteroidota_Bacteroidia_Bacteroidales_NA_NA_NA_891	5.00223	-1.54032	0.515072	-2.99049	0.00278532	0.0292673	NA	Bacteroidota
Bacteria_Firmicutes_Clostridia_Christensenellales_Christensenellaceae_NA_NA_1204	3.63143	-1.2926	0.432723	-2.98714	0.00281597	0.0294383	Christensenellaceae	Firmicutes
Bacteria_Actinobacteriota_Coriobacteriia_Coriobacteriales_Coriobacteriales.Incertae.Sedis_Raoultibacter_NA_2778	1.70578	1.561	0.523782	2.98024	0.00288023	0.0299573	Coriobacteriales.Incertae.Sedis	Actinobacteriota
Bacteria_Firmicutes_Negativicutes_Acidaminococcales_Acidaminococcaceae_NA_NA_898	10.282	-1.58875	0.534186	-2.97415	0.002938	0.0304038	Acidaminococcaceae	Firmicutes
Bacteria_Proteobacteria_Gammaproteobacteria_Burkholderiales_NA_NA_NA_315	12.5211	2.42397	0.816001	2.97054	0.00297273	0.0305235	NA	Proteobacteria
Bacteria_Firmicutes_Clostridia_Oscillospirales_Ruminococcaceae_Candidatus.Soleaferrea_NA_1386	3.81436	-1.23554	0.416027	-2.96986	0.00297935	0.0305235	Ruminococcaceae	Firmicutes
Bacteria_Firmicutes_Clostridia_Clostridia.vadinBB60.group_NA_NA_NA_1751	1.38955	2.24523	0.758431	2.96035	0.00307286	0.0313248	NA	Firmicutes
Bacteria_Bacteroidota_Bacteroidia_Bacteroidales_Bacteroidaceae_Bacteroides_NA_74	93.0734	-0.864368	0.292839	-2.95168	0.0031605	0.0320588	Bacteroidaceae	Bacteroidota
Bacteria_Verrucomicrobiota_Verrucomicrobiae_Verrucomicrobiales_Akkermansiaceae_Akkermansia_NA_140	84.6705	1.38638	0.470575	2.94613	0.00321774	0.0323193	Akkermansiaceae	Verrucomicrobiota
Bacteria_Firmicutes_Clostridia_Christensenellales_Christensenellaceae_NA_NA_542	19.5972	-1.46015	0.495387	-2.9475	0.00320358	0.0323193	Christensenellaceae	Firmicutes
Bacteria_Bacteroidota_Bacteroidia_Bacteroidales_Bacteroidaceae_Bacteroides_NA_5	508.09	-0.96669	0.32897	-2.93854	0.00329767	0.0329606	Bacteroidaceae	Bacteroidota
Bacteria_Firmicutes_Clostridia_Clostridia.vadinBB60.group_NA_NA_NA_365	32.3816	-1.04175	0.35656	-2.92168	0.00348151	0.0346238	NA	Firmicutes
Bacteria_Firmicutes_Clostridia_Christensenellales_Christensenellaceae_Christensenellaceae.R.7.group_NA_1229	12.1693	1.22253	0.418645	2.92022	0.00349787	0.0346238	Christensenellaceae	Firmicutes
Bacteria_Firmicutes_Clostridia_Oscillospirales_Ruminococcaceae_Fournierella_NA_320	26.3773	1.28104	0.440313	2.9094	0.00362125	0.0356728	Ruminococcaceae	Firmicutes
Bacteria_Bacteroidota_Bacteroidia_Bacteroidales_NA_NA_NA_2528	16.0237	2.98732	1.02821	2.90535	0.0036684	0.0359643	NA	Bacteroidota
Bacteria_Firmicutes_Clostridia_Christensenellales_Christensenellaceae_Christensenellaceae.R.7.group_NA_378	15.1653	1.37438	0.475962	2.88759	0.00388205	0.0377677	Christensenellaceae	Firmicutes
Bacteria_Bacteroidota_Bacteroidia_Bacteroidales_Marinilabiliaceae_NA_NA_1493	3.03502	1.47834	0.512067	2.88701	0.00388921	0.0377677	Marinilabiliaceae	Bacteroidota
Bacteria_Firmicutes_Clostridia_Oscillospirales_Oscillospiraceae_NA_NA_814	15.2546	-1.89847	0.658418	-2.88338	0.00393439	0.0380262	Oscillospiraceae	Firmicutes
Bacteria_Firmicutes_Clostridia_Oscillospirales_Ruminococcaceae_NA_NA_1432	2.04474	-1.79705	0.62412	-2.87934	0.00398507	0.0383353	Ruminococcaceae	Firmicutes
Bacteria_Firmicutes_Clostridia_Oscillospirales_Ruminococcaceae_Candidatus.Soleaferrea_NA_1214	3.33747	-1.05509	0.366832	-2.87622	0.00402469	0.0385336	Ruminococcaceae	Firmicutes
Bacteria_Firmicutes_Clostridia_Lachnospirales_Lachnospiraceae_NA_NA_1712	14.8659	3.1826	1.10708	2.87476	0.0040433	0.0385336	Lachnospiraceae	Firmicutes
Bacteria_Firmicutes_Clostridia_Oscillospirales_Ruminococcaceae_NA_NA_150	52.3277	0.705153	0.245621	2.8709	0.00409308	0.0387143	Ruminococcaceae	Firmicutes
Bacteria_Firmicutes_Clostridia_Oscillospirales_.Eubacterium..coprostanoligenes.group_NA_NA_710	5.34287	1.82518	0.635871	2.87036	0.00410005	0.0387143	.Eubacterium..coprostanoligenes.group	Firmicutes
Bacteria_Firmicutes_Clostridia_NA_NA_NA_NA_684	15.1857	0.712672	0.248433	2.86867	0.00412199	0.0387429	NA	Firmicutes
Bacteria_Desulfobacterota_Desulfobacteria_Desulfobacterales_NA_NA_NA_125	53.8468	0.794856	0.278364	2.85545	0.00429754	0.0401235	NA	Desulfobacterota
Bacteria_Rs.K70.termite.group_NA_NA_NA_NA_NA_912	10.5338	1.0014	0.350915	2.85368	0.00432157	0.0401235	NA	Rs.K70.termite.group
Bacteria_Firmicutes_Clostridia_Oscillospirales_Ruminococcaceae_Candidatus.Soleaferrea_NA_932	5.19071	-0.97906	0.34314	-2.85324	0.00432762	0.0401235	Ruminococcaceae	Firmicutes
Bacteria_Firmicutes_Bacilli_Erysipelotrichales_Erysipelotrichaceae_Breznakia_blatticola_48	116.155	1.1829	0.415801	2.84488	0.00444281	0.0406398	Erysipelotrichaceae	Firmicutes
Bacteria_Firmicutes_Clostridia_NA_NA_NA_NA_195	34.1935	1.60343	0.563586	2.84504	0.00444058	0.0406398	NA	Firmicutes
Bacteria_Firmicutes_Clostridia_Christensenellales_Christensenellaceae_Christensenellaceae.R.7.group_NA_2704	8.1645	2.6594	0.934452	2.84594	0.00442803	0.0406398	Christensenellaceae	Firmicutes
Bacteria_Firmicutes_Clostridia_Christensenellales_Christensenellaceae_Christensenellaceae.R.7.group_NA_977	3.33016	1.84641	0.649924	2.84097	0.00449767	0.0407775	Christensenellaceae	Firmicutes
Bacteria_Firmicutes_Clostridia_Christensenellales_Christensenellaceae_NA_NA_1660	4.41116	1.1028	0.388095	2.84156	0.00448929	0.0407775	Christensenellaceae	Firmicutes
Bacteria_Firmicutes_Clostridia_Oscillospirales_Ruminococcaceae_NA_NA_2731	3.58823	-1.49193	0.525913	-2.83683	0.00455638	0.0411279	Ruminococcaceae	Firmicutes
Bacteria_Planctomycetota_Planctomycetes_Pirellulales_Pirellulaceae_CPla.4.termite.group_NA_1317	3.08287	2.00474	0.708539	2.8294	0.0046635	0.0419102	Pirellulaceae	Planctomycetota
Bacteria_Firmicutes_Clostridia_Oscillospirales_Ruminococcaceae_Candidatus.Soleaferrea_NA_455	15.5476	1.02855	0.363833	2.82698	0.00469892	0.0420441	Ruminococcaceae	Firmicutes
Bacteria_Bacteroidota_Bacteroidia_Bacteroidales_Marinifilaceae_Odoribacter_NA_16	155.362	-1.37146	0.486094	-2.82139	0.0047816	0.0420494	Marinifilaceae	Bacteroidota
Bacteria_Firmicutes_Clostridia_Oscillospirales_Ruminococcaceae_NA_NA_339	16.0109	0.787541	0.278908	2.82366	0.00474784	0.0420494	Ruminococcaceae	Firmicutes
Bacteria_Desulfobacterota_Desulfovibrionia_Desulfovibrionales_Desulfovibrionaceae_Desulfovibrio_NA_1454	3.45969	-1.52185	0.539336	-2.82171	0.00477691	0.0420494	Desulfovibrionaceae	Desulfobacterota
Bacteria_Bacteroidota_Bacteroidia_Bacteroidales_Bacteroidaceae_Bacteroides_NA_1875	4.45699	-3.15718	1.1179	-2.82422	0.00473965	0.0420494	Bacteroidaceae	Bacteroidota
Bacteria_Firmicutes_Clostridia_NA_NA_NA_NA_1111	5.00384	1.02602	0.364564	2.81438	0.0048871	0.0427934	NA	Firmicutes
Bacteria_Planctomycetota_Planctomycetes_Pirellulales_Pirellulaceae_Termite.planctomycete.cluster_NA_1235	3.50045	1.49132	0.530436	2.8115	0.00493109	0.0429949	Pirellulaceae	Planctomycetota
Bacteria_Firmicutes_Clostridia_NA_NA_NA_NA_1746	3.16682	1.00258	0.357279	2.80616	0.00501363	0.0435293	NA	Firmicutes
Bacteria_Firmicutes_Clostridia_Oscillospirales_Ruminococcaceae_NA_NA_607	16.1925	-1.02282	0.3651	-2.80148	0.00508689	0.043611	Ruminococcaceae	Firmicutes
Bacteria_Firmicutes_Clostridia_NA_NA_NA_NA_2478	1.08823	1.44918	0.517111	2.80245	0.00507166	0.043611	NA	Firmicutes
Bacteria_Firmicutes_Bacilli_Lactobacillales_Lactobacillaceae_Amylolactobacillus_NA_2748	3.17695	2.42339	0.864799	2.80226	0.00507464	0.043611	Lactobacillaceae	Firmicutes
Bacteria_Firmicutes_Bacilli_RF39_NA_NA_NA_2548	1.73916	-1.97539	0.708589	-2.78778	0.00530712	0.0453095	NA	Firmicutes
Bacteria_Bacteroidota_Bacteroidia_Bacteroidales_NA_NA_NA_1486	9.71637	2.16267	0.777454	2.78173	0.00540702	0.0459708	NA	Bacteroidota
Bacteria_Desulfobacterota_Desulfovibrionia_Desulfovibrionales_Desulfovibrionaceae_Desulfovibrio_NA_387	14.6231	1.14197	0.414494	2.75509	0.00586751	0.0496799	Desulfovibrionaceae	Desulfobacterota
Bacteria_Firmicutes_Clostridia_Lachnospirales_Lachnospiraceae_NA_NA_531	11.5725	-1.4857	0.540209	-2.75024	0.00595513	0.0498564	Lachnospiraceae	Firmicutes
Bacteria_Firmicutes_Bacilli_RF39_NA_NA_NA_774	9.70374	1.44292	0.524717	2.7499	0.00596136	0.0498564	NA	Firmicutes
Bacteria_Bacteroidota_Bacteroidia_Bacteroidales_Paludibacteraceae_NA_NA_1047	3.13422	2.1089	0.766839	2.75013	0.00595724	0.0498564	Paludibacteraceae	Bacteroidota
Bacteria_Planctomycetota_vadinHA49_NA_NA_NA_NA_1171	5.61741	0.991633	0.361058	2.74646	0.00602417	0.050177	NA	Planctomycetota
Bacteria_Firmicutes_Clostridia_Lachnospirales_Lachnospiraceae_Tyzzerella_NA_226	51.8269	-0.847963	0.309416	-2.74053	0.00613405	0.0506801	Lachnospiraceae	Firmicutes
Bacteria_Verrucomicrobiota_Lentisphaeria_Victivallales_NA_NA_NA_1030	3.1314	1.76032	0.642198	2.74108	0.00612379	0.0506801	NA	Verrucomicrobiota
Bacteria_Firmicutes_Clostridia_Peptostreptococcales.Tissierellales_Anaerovoracaceae_NA_NA_541	14.9623	0.698953	0.255618	2.73436	0.00625009	0.0514314	Anaerovoracaceae	Firmicutes
Bacteria_Firmicutes_Clostridia_Christensenellales_Christensenellaceae_Christensenellaceae.R.7.group_NA_1352	10.9214	1.45308	0.532351	2.72956	0.00634182	0.0517886	Christensenellaceae	Firmicutes
Bacteria_Proteobacteria_Alphaproteobacteria_Rhodospirillales_NA_NA_NA_2205	1.99009	2.16497	0.793188	2.72945	0.00634405	0.0517886	NA	Proteobacteria
Bacteria_Firmicutes_Clostridia_Clostridiales_Clostridiaceae_NA_NA_10	222.084	1.24162	0.456187	2.72173	0.00649404	0.0528028	Clostridiaceae	Firmicutes
Bacteria_Actinobacteriota_Coriobacteriia_Coriobacteriales_Coriobacteriales.Incertae.Sedis_Raoultibacter_NA_592	7.88324	0.98627	0.362639	2.7197	0.00653409	0.0529184	Coriobacteriales.Incertae.Sedis	Actinobacteriota
Bacteria_Firmicutes_Clostridia_Clostridia.UCG.014_NA_NA_NA_1575	2.30737	3.24864	1.19516	2.71817	0.00656441	0.0529546	NA	Firmicutes
Bacteria_Desulfobacterota_Desulfobacteria_Desulfobacterales_NA_NA_NA_114	34.8245	1.05698	0.391249	2.70156	0.00690159	0.0554563	NA	Desulfobacterota
Bacteria_Firmicutes_Clostridia_Peptostreptococcales.Tissierellales_Anaerovoracaceae_NA_NA_322	42.5602	0.958042	0.355358	2.69599	0.00701795	0.0557356	Anaerovoracaceae	Firmicutes
Bacteria_Bacteroidota_Bacteroidia_Bacteroidales_Paludibacteraceae_H1_NA_473	25.6183	1.19145	0.441691	2.69748	0.00698655	0.0557356	Paludibacteraceae	Bacteroidota
Bacteria_Desulfobacterota_Desulfuromonadia_Bradymonadales_NA_NA_NA_1121	3.43776	2.6398	0.978702	2.69725	0.00699154	0.0557356	NA	Desulfobacterota
Bacteria_Firmicutes_Bacilli_RsaHf231_NA_NA_NA_789	7.44202	1.40743	0.523632	2.68782	0.00719202	0.0564615	NA	Firmicutes
Bacteria_Firmicutes_Bacilli_RF39_NA_NA_NA_1545	9.00672	1.36447	0.507596	2.6881	0.007186	0.0564615	NA	Firmicutes
Bacteria_Firmicutes_Clostridia_Oscillospirales_.Eubacterium..coprostanoligenes.group_NA_NA_1679	2.49836	-2.12565	0.790492	-2.68903	0.00716607	0.0564615	.Eubacterium..coprostanoligenes.group	Firmicutes
Bacteria_Verrucomicrobiota_Verrucomicrobiae_LD1.PB3_NA_NA_NA_211	33.6795	1.37523	0.512798	2.68181	0.00732242	0.056627	NA	Verrucomicrobiota
Bacteria_Firmicutes_Clostridia_Oscillospirales_Hydrogenoanaerobacterium_NA_NA_667	13.7184	1.50913	0.562415	2.68331	0.00728968	0.056627	Hydrogenoanaerobacterium	Firmicutes
Bacteria_Firmicutes_Clostridia_Christensenellales_Christensenellaceae_Christensenellaceae.R.7.group_NA_1531	2.55169	1.31294	0.489445	2.6825	0.00730742	0.056627	Christensenellaceae	Firmicutes
Bacteria_Spirochaetota_Spirochaetia_Spirochaetales_Spirochaetaceae_Treponema_NA_1897	3.06915	1.57613	0.587724	2.68176	0.00732364	0.056627	Spirochaetaceae	Spirochaetota
Bacteria_Firmicutes_Clostridia_Oscillospirales_Oscillospiraceae_NA_NA_846	7.0176	-1.15273	0.430752	-2.67609	0.00744858	0.0572684	Oscillospiraceae	Firmicutes
Bacteria_Firmicutes_Bacilli_RF39_NA_NA_NA_1996	1.66838	-3.59392	1.34329	-2.67547	0.0074625	0.0572684	NA	Firmicutes
Bacteria_Bacteroidota_Bacteroidia_Bacteroidales_Rikenellaceae_Alistipes_NA_12	157.093	0.992048	0.371356	2.67142	0.00755311	0.0573197	Rikenellaceae	Bacteroidota
Bacteria_Firmicutes_Clostridia_Christensenellales_Christensenellaceae_Christensenellaceae.R.7.group_NA_721	11.8013	1.02541	0.383769	2.67194	0.00754141	0.0573197	Christensenellaceae	Firmicutes
Bacteria_Firmicutes_Clostridia_Christensenellales_Christensenellaceae_Christensenellaceae.R.7.group_NA_742	12.6735	1.05964	0.396591	2.67188	0.00754281	0.0573197	Christensenellaceae	Firmicutes
Bacteria_Bacteroidota_Bacteroidia_Bacteroidales_Bacteroidaceae_Bacteroides_NA_336	10.6813	-2.19337	0.823143	-2.66462	0.0077075	0.0582756	Bacteroidaceae	Bacteroidota
Bacteria_Firmicutes_Clostridia_Oscillospirales_Ruminococcaceae_NA_NA_612	13.9697	0.854818	0.321349	2.66009	0.007812	0.0585261	Ruminococcaceae	Firmicutes
Bacteria_Firmicutes_Clostridia_Oscillospirales_Ruminococcaceae_NA_NA_1253	2.74513	1.02269	0.384545	2.65947	0.00782634	0.0585261	Ruminococcaceae	Firmicutes
Bacteria_Planctomycetota_vadinHA49_NA_NA_NA_NA_1447	4.36924	1.20926	0.454698	2.65947	0.00782629	0.0585261	NA	Planctomycetota
Bacteria_Bacteroidota_Bacteroidia_Bacteroidales_Dysgonomonadaceae_NA_NA_1061	3.36791	2.10385	0.791468	2.65817	0.00785669	0.0585395	Dysgonomonadaceae	Bacteroidota
Bacteria_Planctomycetota_vadinHA49_NA_NA_NA_NA_1162	5.60361	1.59162	0.599359	2.65554	0.00791816	0.0587837	NA	Planctomycetota
Bacteria_Firmicutes_Negativicutes_Acidaminococcales_Acidaminococcaceae_NA_NA_1189	3.18614	-1.69741	0.640104	-2.65177	0.00800721	0.0592303	Acidaminococcaceae	Firmicutes
Bacteria_Bacteroidota_Bacteroidia_Bacteroidales_Tannerellaceae_NA_NA_222	36.0641	0.750443	0.284855	2.63448	0.00842671	0.0619267	Tannerellaceae	Bacteroidota
Bacteria_Bacteroidota_Bacteroidia_Bacteroidales_Paludibacteraceae_Paludibacter_NA_772	9.54878	-1.36681	0.519299	-2.63203	0.00848756	0.0619267	Paludibacteraceae	Bacteroidota
Bacteria_Firmicutes_NA_NA_NA_NA_NA_830	30.2519	-0.851348	0.323481	-2.63183	0.00849264	0.0619267	NA	Firmicutes
Bacteria_Firmicutes_Clostridia_Lachnospirales_Lachnospiraceae_Lachnospiraceae.UCG.010_NA_884	3.75652	1.89385	0.719124	2.63356	0.0084495	0.0619267	Lachnospiraceae	Firmicutes
Bacteria_Desulfobacterota_Desulfovibrionia_Desulfovibrionales_Desulfovibrionaceae_Desulfovibrio_NA_443	16.1004	-1.0464	0.398746	-2.62422	0.00868467	0.0631024	Desulfovibrionaceae	Desulfobacterota
Bacteria_Bacteroidota_Bacteroidia_Bacteroidales_Bacteroidaceae_Bacteroides_NA_138	77.3195	-0.981603	0.375119	-2.61678	0.00887648	0.063875	Bacteroidaceae	Bacteroidota
Bacteria_Bacteroidota_Bacteroidia_Bacteroidales_Dysgonomonadaceae_Candidatus.Symbiothrix_NA_559	13.6586	1.03622	0.396219	2.61527	0.00891569	0.063875	Dysgonomonadaceae	Bacteroidota
Bacteria_Desulfobacterota_Desulfobacteria_Desulfobacterales_NA_NA_NA_652	10.2086	0.917171	0.350439	2.6172	0.0088654	0.063875	NA	Desulfobacterota
Bacteria_Firmicutes_Clostridia_Christensenellales_Christensenellaceae_Christensenellaceae.R.7.group_NA_1293	4.12396	0.836556	0.319764	2.61617	0.00889231	0.063875	Christensenellaceae	Firmicutes
Bacteria_Firmicutes_Clostridia_Peptostreptococcales.Tissierellales_Anaerovoracaceae_NA_NA_372	21.9709	0.711864	0.27285	2.60899	0.00908092	0.0643834	Anaerovoracaceae	Firmicutes
Bacteria_Planctomycetota_vadinHA49_NA_NA_NA_NA_1286	2.83189	1.22025	0.467343	2.61103	0.00902697	0.0643834	NA	Planctomycetota
Bacteria_Firmicutes_Clostridia_Oscillospirales_NA_NA_NA_1507	2.08102	1.4127	0.541413	2.60928	0.00907341	0.0643834	NA	Firmicutes
Bacteria_Rs.K70.termite.group_NA_NA_NA_NA_NA_1562	1.69163	-2.72215	1.04588	-2.60273	0.00924851	0.0653455	NA	Rs.K70.termite.group
Bacteria_Desulfobacterota_Desulfovibrionia_Desulfovibrionales_Desulfovibrionaceae_Desulfovibrio_NA_1358	1.85249	-1.7048	0.655901	-2.59918	0.00934465	0.0657979	Desulfovibrionaceae	Desulfobacterota
Bacteria_Actinobacteriota_Coriobacteriia_Coriobacteriales_Coriobacteriales.Incertae.Sedis_NA_NA_835	6.90304	0.881937	0.340196	2.59244	0.00952978	0.0668716	Coriobacteriales.Incertae.Sedis	Actinobacteriota
Bacteria_Firmicutes_Clostridia_Oscillospirales_Ruminococcaceae_NA_NA_419	16.7773	1.88466	0.727865	2.5893	0.00961719	0.0672547	Ruminococcaceae	Firmicutes
Bacteria_Planctomycetota_vadinHA49_NA_NA_NA_NA_2270	3.07866	1.23752	0.478434	2.5866	0.00969294	0.0675538	NA	Planctomycetota
Bacteria_Bacteroidota_Bacteroidia_Bacteroidales_Dysgonomonadaceae_NA_NA_46	33.6561	-1.26793	0.491467	-2.5799	0.00988293	0.0686445	Dysgonomonadaceae	Bacteroidota
Bacteria_Firmicutes_Clostridia_Clostridia.UCG.014_NA_NA_NA_1571	3.05878	1.50433	0.583577	2.57778	0.00994374	0.0688335	NA	Firmicutes
Bacteria_Firmicutes_Clostridia_Oscillospirales_Butyricicoccaceae_UCG.009_NA_56	87.6416	-0.696257	0.270589	-2.57312	0.0100787	0.0689743	Butyricicoccaceae	Firmicutes
Bacteria_Bacteroidota_Bacteroidia_Bacteroidales_Dysgonomonadaceae_Dysgonomonas_NA_682	15.2255	-1.71934	0.667965	-2.574	0.0100531	0.0689743	Dysgonomonadaceae	Bacteroidota
Bacteria_Firmicutes_Clostridia_Peptococcales_Peptococcaceae_NA_NA_745	8.53527	0.794401	0.308814	2.57243	0.0100987	0.0689743	Peptococcaceae	Firmicutes
Archaea_Euryarchaeota_Methanobacteria_Methanobacteriales_Methanobacteriaceae_Methanobrevibacter_NA_914	17.1431	1.72605	0.670346	2.57486	0.0100282	0.0689743	Methanobacteriaceae	Euryarchaeota
Bacteria_Bacteroidota_Bacteroidia_Bacteroidales_Tannerellaceae_Tannerella_NA_622	25.7943	1.38917	0.540744	2.56901	0.010199	0.0692018	Tannerellaceae	Bacteroidota
Bacteria_Firmicutes_Clostridia_Oscillospirales_Ruminococcaceae_Candidatus.Soleaferrea_NA_1532	3.92115	-1.06622	0.415644	-2.56524	0.0103106	0.0692018	Ruminococcaceae	Firmicutes
Bacteria_Firmicutes_Clostridia_Christensenellales_Christensenellaceae_NA_NA_1630	1.99549	0.97918	0.38143	2.56713	0.0102545	0.0692018	Christensenellaceae	Firmicutes
Bacteria_Firmicutes_Clostridia_Oscillospirales_.Eubacterium..coprostanoligenes.group_NA_NA_2260	1.29849	3.76648	1.46835	2.56511	0.0103142	0.0692018	.Eubacterium..coprostanoligenes.group	Firmicutes
Bacteria_Firmicutes_Clostridia_Lachnospirales_Lachnospiraceae_Roseburia_NA_2728	5.45112	3.53929	1.37777	2.56886	0.0102034	0.0692018	Lachnospiraceae	Firmicutes
Bacteria_Desulfobacterota_Desulfovibrionia_Desulfovibrionales_Desulfovibrionaceae_Desulfovibrio_NA_2733	3.40832	-2.172	0.846971	-2.56443	0.0103347	0.0692018	Desulfovibrionaceae	Desulfobacterota
Bacteria_Actinobacteriota_Coriobacteriia_Coriobacteriales_Coriobacteriales.Incertae.Sedis_Raoultibacter_NA_324	37.0384	0.829346	0.323649	2.56248	0.0103927	0.0693635	Coriobacteriales.Incertae.Sedis	Actinobacteriota
Bacteria_Bacteroidota_Bacteroidia_Bacteroidales_M2PB4.65.termite.group_NA_NA_44	192.651	1.83484	0.716733	2.56001	0.0104669	0.0696319	M2PB4.65.termite.group	Bacteroidota
Bacteria_Firmicutes_Clostridia_Oscillospirales_UCG.010_NA_NA_605	15.7528	-0.82088	0.321795	-2.55094	0.0107433	0.0712397	UCG.010	Firmicutes
Bacteria_Verrucomicrobiota_Kiritimatiellae_WCHB1.41_NA_NA_NA_1362	2.61425	2.33062	0.915862	2.54473	0.0109361	0.0722843	NA	Verrucomicrobiota
Bacteria_Firmicutes_Clostridia_Christensenellales_Christensenellaceae_NA_NA_2650	2.10421	2.02585	0.797834	2.53919	0.0111111	0.0732045	Christensenellaceae	Firmicutes
Bacteria_Bacteroidota_Bacteroidia_Bacteroidales_Bacteroidaceae_Bacteroides_NA_712	4.48083	3.09833	1.22293	2.53354	0.0112917	0.0739194	Bacteroidaceae	Bacteroidota
Bacteria_Bacteroidota_Bacteroidia_Bacteroidales_Rikenellaceae_Alistipes_NA_1178	10.5068	1.39372	0.550107	2.53355	0.0112914	0.0739194	Rikenellaceae	Bacteroidota
Bacteria_Firmicutes_Clostridia_Oscillospirales_Ruminococcaceae_Candidatus.Soleaferrea_NA_2037	1.16245	-2.64199	1.04391	-2.53085	0.0113785	0.0742502	Ruminococcaceae	Firmicutes
Bacteria_Bacteroidota_Bacteroidia_Bacteroidales_M2PB4.65.termite.group_NA_NA_744	9.36005	1.26224	0.50064	2.52124	0.0116941	0.0760673	M2PB4.65.termite.group	Bacteroidota
Bacteria_Firmicutes_Clostridia_Peptostreptococcales.Tissierellales_Anaerovoracaceae_NA_NA_31	131.877	-0.70671	0.281153	-2.51361	0.0119501	0.0769773	Anaerovoracaceae	Firmicutes
Bacteria_Desulfobacterota_Desulfovibrionia_Desulfovibrionales_Desulfovibrionaceae_Desulfovibrio_NA_465	23.3259	-0.796892	0.316941	-2.51433	0.011926	0.0769773	Desulfovibrionaceae	Desulfobacterota
Bacteria_Bacteroidota_Bacteroidia_Bacteroidales_Rikenellaceae_Alistipes_NA_1397	4.44842	-1.95094	0.776439	-2.51267	0.011982	0.0769773	Rikenellaceae	Bacteroidota
Bacteria_Firmicutes_Bacilli_RF39_NA_NA_NA_1548	2.0836	-2.04193	0.812674	-2.51261	0.0119843	0.0769773	NA	Firmicutes
Bacteria_Bacteroidota_Bacteroidia_Bacteroidales_Tannerellaceae_Parabacteroides_NA_214	61.3686	1.45583	0.580581	2.50753	0.0121577	0.077847	Tannerellaceae	Bacteroidota
Bacteria_Firmicutes_Bacilli_RF39_NA_NA_NA_1741	2.08219	1.34295	0.536314	2.50403	0.0122787	0.0783769	NA	Firmicutes
Bacteria_Patescibacteria_Gracilibacteria_JGI.0000069.P22_NA_NA_NA_2148	4.08307	3.53056	1.41494	2.4952	0.0125885	0.080105	NA	Patescibacteria
Bacteria_Firmicutes_Clostridia_Oscillospirales_Ruminococcaceae_NA_NA_373	17.4742	-1.12805	0.452409	-2.49342	0.0126519	0.0802594	Ruminococcaceae	Firmicutes
Bacteria_Firmicutes_Clostridia_Peptococcales_Peptococcaceae_NA_NA_1053	5.85549	0.837994	0.337078	2.48606	0.0129167	0.0816863	Peptococcaceae	Firmicutes
Bacteria_Bacteroidota_Bacteroidia_Bacteroidales_Tannerellaceae_Candidatus.Vestibaculum_NA_847	7.89013	3.22619	1.302	2.47786	0.0132172	0.0833292	Tannerellaceae	Bacteroidota
Bacteria_Verrucomicrobiota_Kiritimatiellae_WCHB1.41_NA_NA_NA_64	80.7595	1.18076	0.478501	2.46762	0.0136013	0.0854878	NA	Verrucomicrobiota
Bacteria_Proteobacteria_Gammaproteobacteria_Enterobacterales_Enterobacteriaceae_Shimwellia_NA_190	24.4596	-1.65696	0.673755	-2.45929	0.0139212	0.0868968	Enterobacteriaceae	Proteobacteria
Bacteria_Firmicutes_Clostridia_Peptostreptococcales.Tissierellales_Anaerovoracaceae_NA_NA_2701	7.99962	1.52488	0.620252	2.45848	0.0139527	0.0868968	Anaerovoracaceae	Firmicutes
Bacteria_Firmicutes_Bacilli_Lactobacillales_Enterococcaceae_Enterococcus_avium_2712	7.06057	2.82454	1.14862	2.45908	0.0139294	0.0868968	Enterococcaceae	Firmicutes
Bacteria_Firmicutes_Clostridia_Peptococcales_Peptococcaceae_NA_NA_953	7.08093	0.828568	0.337443	2.45543	0.0140715	0.0873714	Peptococcaceae	Firmicutes
Bacteria_Firmicutes_Clostridia_Christensenellales_Christensenellaceae_NA_NA_1476	3.71737	0.98233	0.40063	2.45196	0.0142079	0.0876865	Christensenellaceae	Firmicutes
Bacteria_Firmicutes_Clostridia_Lachnospirales_Lachnospiraceae_Tyzzerella_NA_2759	2.84226	3.08728	1.25897	2.45222	0.0141978	0.0876865	Lachnospiraceae	Firmicutes
Bacteria_Firmicutes_Clostridia_Oscillospirales_Ruminococcaceae_NA_NA_608	11.4612	0.69208	0.282757	2.44761	0.0143807	0.0884866	Ruminococcaceae	Firmicutes
Bacteria_Planctomycetota_vadinHA49_NA_NA_NA_NA_1745	3.68273	0.826912	0.338424	2.44342	0.0145487	0.089252	NA	Planctomycetota
Bacteria_Desulfobacterota_Desulfovibrionia_Desulfovibrionales_Desulfovibrionaceae_Desulfovibrio_NA_1265	5.20802	1.56236	0.639927	2.44147	0.0146275	0.0894677	Desulfovibrionaceae	Desulfobacterota
Bacteria_Firmicutes_Clostridia_Lachnospirales_Lachnospiraceae_Tyzzerella_NA_1954	2.03135	-1.37785	0.564641	-2.44021	0.0146786	0.0895129	Lachnospiraceae	Firmicutes
Bacteria_Firmicutes_Clostridia_NA_NA_NA_NA_461	25.8583	0.701805	0.288117	2.43583	0.0148576	0.0903358	NA	Firmicutes
Bacteria_Verrucomicrobiota_Verrucomicrobiae_Verrucomicrobiales_Akkermansiaceae_Akkermansia_NA_738	38.534	0.835926	0.344314	2.4278	0.0151905	0.0920869	Akkermansiaceae	Verrucomicrobiota
Bacteria_Firmicutes_Clostridia_Christensenellales_Christensenellaceae_NA_NA_2049	2.45124	1.11177	0.458635	2.42408	0.0153473	0.092763	Christensenellaceae	Firmicutes
Bacteria_Bacteroidota_Bacteroidia_Bacteroidales_Tannerellaceae_Parabacteroides_NA_370	15.2701	1.29765	0.536121	2.42045	0.0155012	0.0929402	Tannerellaceae	Bacteroidota
Bacteria_Bacteroidota_Bacteroidia_Bacteroidales_Bacteroidaceae_Bacteroides_NA_963	3.85814	-2.01586	0.832937	-2.42018	0.0155127	0.0929402	Bacteroidaceae	Bacteroidota
Bacteria_Desulfobacterota_Desulfobacteria_Desulfobacterales_NA_NA_NA_1837	1.7529	1.6965	0.700965	2.42024	0.0155102	0.0929402	NA	Desulfobacterota
Bacteria_Firmicutes_Bacilli_Izemoplasmatales_NA_NA_NA_1613	2.20321	1.42282	0.58923	2.41471	0.0157476	0.0940723	NA	Firmicutes
Bacteria_Firmicutes_Clostridia_Oscillospirales_Ruminococcaceae_NA_NA_834	10.3516	-1.28418	0.532345	-2.4123	0.0158521	0.0944211	Ruminococcaceae	Firmicutes
Bacteria_Firmicutes_Clostridia_Oscillospirales_.Eubacterium..coprostanoligenes.group_NA_NA_2549	1.4605	-1.69993	0.706208	-2.40712	0.0160789	0.0954947	.Eubacterium..coprostanoligenes.group	Firmicutes
Bacteria_Firmicutes_Clostridia_Peptococcales_Peptococcaceae_NA_NA_352	24.4551	0.881535	0.366644	2.40434	0.0162019	0.0959471	Peptococcaceae	Firmicutes
Bacteria_Firmicutes_Clostridia_Clostridia.vadinBB60.group_NA_NA_NA_1578	2.58521	1.84146	0.76635	2.4029	0.0162658	0.0960477	NA	Firmicutes
Bacteria_Firmicutes_Clostridia_Lachnospirales_Lachnospiraceae_Lachnoclostridium_NA_43	171.554	0.513293	0.214098	2.39747	0.0165087	0.0960962	Lachnospiraceae	Firmicutes
Bacteria_Firmicutes_Clostridia_Lachnospirales_Lachnospiraceae_Tyzzerella_NA_471	23.7158	-0.768213	0.320697	-2.39545	0.0166	0.0960962	Lachnospiraceae	Firmicutes
Bacteria_Elusimicrobiota_Elusimicrobia_Elusimicrobiales_Elusimicrobiaceae_Elusimicrobium_NA_538	8.55316	1.43793	0.600269	2.39547	0.0165992	0.0960962	Elusimicrobiaceae	Elusimicrobiota
Bacteria_Firmicutes_Clostridia_Christensenellales_Christensenellaceae_Christensenellaceae.R.7.group_NA_1034	5.68896	0.698343	0.291535	2.3954	0.0166023	0.0960962	Christensenellaceae	Firmicutes
Bacteria_Firmicutes_Clostridia_Clostridia.vadinBB60.group_NA_NA_NA_1261	1.13271	1.62533	0.677288	2.39976	0.0164058	0.0960962	NA	Firmicutes
Bacteria_Planctomycetota_vadinHA49_NA_NA_NA_NA_1765	4.43402	1.4659	0.611298	2.39801	0.0164842	0.0960962	NA	Planctomycetota
Bacteria_Deferribacterota_Deferribacteres_Deferribacterales_Deferribacteraceae_Mucispirillum_NA_1980	1.5306	-1.56559	0.652435	-2.39961	0.0164125	0.0960962	Deferribacteraceae	Deferribacterota
Bacteria_Firmicutes_Clostridia_Oscillospirales_Ruminococcaceae_NA_NA_714	9.14133	0.712469	0.297771	2.39268	0.0167259	0.0961043	Ruminococcaceae	Firmicutes
Bacteria_Bacteroidota_Bacteroidia_Bacteroidales_Dysgonomonadaceae_Candidatus.Symbiothrix_NA_1012	20.2164	1.67554	0.700056	2.39344	0.0166912	0.0961043	Dysgonomonadaceae	Bacteroidota
Bacteria_Firmicutes_Clostridia_Christensenellales_Christensenellaceae_Christensenellaceae.R.7.group_NA_1225	2.83598	-1.53156	0.640212	-2.39227	0.0167444	0.0961043	Christensenellaceae	Firmicutes
Bacteria_Patescibacteria_Gracilibacteria_Absconditabacteriales..SR1._NA_NA_NA_393	11.1638	1.31956	0.552583	2.38799	0.0169409	0.0969605	NA	Patescibacteria
Bacteria_Bacteroidota_Bacteroidia_Bacteroidales_Rikenellaceae_Alistipes_NA_696	6.23541	1.75923	0.738693	2.38154	0.0172402	0.0981257	Rikenellaceae	Bacteroidota
Bacteria_Actinobacteriota_Coriobacteriia_Coriobacteriales_Coriobacteriales.Incertae.Sedis_Raoultibacter_NA_863	4.93016	1.1519	0.483585	2.38201	0.0172186	0.0981257	Coriobacteriales.Incertae.Sedis	Actinobacteriota
Bacteria_Firmicutes_Clostridia_Oscillospirales_UCG.010_NA_NA_1737	1.6936	2.79114	1.17321	2.37907	0.0173565	0.0985137	UCG.010	Firmicutes
Bacteria_Firmicutes_Clostridia_Oscillospirales_Oscillospiraceae_Papillibacter_NA_1622	2.85657	1.51047	0.635332	2.37745	0.0174329	0.0986739	Oscillospiraceae	Firmicutes
Bacteria_Firmicutes_Clostridia_Oscillospirales_.Eubacterium..coprostanoligenes.group_NA_NA_771	5.89873	1.24808	0.525403	2.37547	0.0175266	0.0989311	.Eubacterium..coprostanoligenes.group	Firmicutes
Bacteria_Firmicutes_Clostridia_Christensenellales_Christensenellaceae_Christensenellaceae.R.7.group_NA_848	6.15694	1.16459	0.491404	2.36992	0.0177921	0.0996067	Christensenellaceae	Firmicutes
Bacteria_Firmicutes_Clostridia_Clostridia.UCG.014_NA_NA_NA_1177	6.23384	1.94926	0.822434	2.37011	0.0177828	0.0996067	NA	Firmicutes
Bacteria_Firmicutes_Clostridia_Christensenellales_Christensenellaceae_Christensenellaceae.R.7.group_NA_2273	1.8868	1.31531	0.554796	2.37079	0.0177499	0.0996067	Christensenellaceae	Firmicutes
Bacteria_Firmicutes_Clostridia_Oscillospirales_.Eubacterium..coprostanoligenes.group_NA_NA_1128	2.94337	2.18956	0.92441	2.3686	0.0178553	0.0996882	.Eubacterium..coprostanoligenes.group	Firmicutes
Bacteria_Firmicutes_Clostridia_Oscillospirales_Ruminococcaceae_NA_NA_1357	2.98087	0.914892	0.386485	2.36721	0.0179227	0.0997922	Ruminococcaceae	Firmicutes
Bacteria_Firmicutes_Clostridia_Oscillospirales_NA_NA_NA_1100	2.92997	1.48609	0.629115	2.3622	0.018167	0.100879	NA	Firmicutes
Bacteria_Firmicutes_Bacilli_RsaHf231_NA_NA_NA_308	16.4174	1.0157	0.43171	2.35274	0.0186354	0.102645	NA	Firmicutes
Bacteria_Bacteroidota_Bacteroidia_Bacteroidales_Dysgonomonadaceae_Dysgonomonas_NA_1009	14.5112	1.79528	0.762434	2.35467	0.0185392	0.102645	Dysgonomonadaceae	Bacteroidota
Bacteria_Spirochaetota_Spirochaetia_Spirochaetales_Spirochaetaceae_NA_NA_1279	3.67457	1.32131	0.561499	2.35318	0.0186134	0.102645	Spirochaetaceae	Spirochaetota
Bacteria_Firmicutes_Clostridia_Christensenellales_Christensenellaceae_NA_NA_828	6.43352	-1.15192	0.490699	-2.34751	0.0188992	0.103819	Christensenellaceae	Firmicutes
Bacteria_Firmicutes_Clostridia_Christensenellales_Christensenellaceae_Christensenellaceae.R.7.group_NA_1056	4.12441	0.997469	0.425384	2.34487	0.0190338	0.104279	Christensenellaceae	Firmicutes
Bacteria_Desulfobacterota_Desulfovibrionia_Desulfovibrionales_Desulfovibrionaceae_NA_NA_104	33.3093	0.889127	0.379986	2.33989	0.0192893	0.105396	Desulfovibrionaceae	Desulfobacterota
Bacteria_Firmicutes_Bacilli_RF39_NA_NA_NA_1641	2.7158	1.65713	0.708961	2.33741	0.019418	0.105818	NA	Firmicutes
Bacteria_Firmicutes_Bacilli_RF39_NA_NA_NA_1285	6.32669	0.945281	0.406963	2.32277	0.0201917	0.109742	NA	Firmicutes
Bacteria_Firmicutes_NA_NA_NA_NA_NA_98	96.1192	-1.07824	0.464866	-2.31947	0.0203694	0.110415	NA	Firmicutes
Bacteria_Firmicutes_Clostridia_Christensenellales_Christensenellaceae_Christensenellaceae.R.7.group_NA_1729	2.16849	1.0077	0.435576	2.31348	0.0206962	0.111891	Christensenellaceae	Firmicutes
Bacteria_Firmicutes_Clostridia_Christensenellales_Christensenellaceae_Christensenellaceae.R.7.group_NA_383	28.6942	0.911942	0.395469	2.30597	0.0211121	0.113839	Christensenellaceae	Firmicutes
Bacteria_Desulfobacterota_Desulfovibrionia_Desulfovibrionales_Desulfovibrionaceae_Desulfovibrio_NA_21	72.0033	-1.4516	0.629896	-2.30451	0.0211943	0.113982	Desulfovibrionaceae	Desulfobacterota
Bacteria_Desulfobacterota_Desulfovibrionia_Desulfovibrionales_Desulfovibrionaceae_Desulfovibrio_NA_1231	4.68013	-1.50936	0.655976	-2.30094	0.0213949	0.11476	Desulfovibrionaceae	Desulfobacterota
Bacteria_Actinobacteriota_Actinobacteria_Actinomycetales_Actinomycetaceae_Actinomyces_NA_1377	3.16469	1.31524	0.5719	2.29978	0.0214608	0.114813	Actinomycetaceae	Actinobacteriota
Bacteria_Bacteroidota_Bacteroidia_Bacteroidales_Rikenellaceae_Alistipes_NA_353	21.7241	1.38837	0.604212	2.29782	0.0215723	0.115108	Rikenellaceae	Bacteroidota
Bacteria_Bacteroidota_Bacteroidia_Bacteroidales_Rikenellaceae_Alistipes_NA_718	6.24186	-1.77955	0.777778	-2.288	0.0221376	0.116607	Rikenellaceae	Bacteroidota
Bacteria_Firmicutes_Clostridia_Christensenellales_Christensenellaceae_Christensenellaceae.R.7.group_NA_995	3.81967	2.09412	0.914858	2.28901	0.0220787	0.116607	Christensenellaceae	Firmicutes
Bacteria_Firmicutes_Clostridia_Lachnospirales_Lachnospiraceae_NA_NA_1604	2.84608	-3.17473	1.38592	-2.2907	0.0219807	0.116607	Lachnospiraceae	Firmicutes
Bacteria_Firmicutes_Clostridia_Oscillospirales_Ruminococcaceae_NA_NA_1830	1.82978	1.01145	0.441358	2.29168	0.0219242	0.116607	Ruminococcaceae	Firmicutes
Bacteria_Firmicutes_Clostridia_Christensenellales_Christensenellaceae_Christensenellaceae.R.7.group_NA_2727	4.28059	1.47212	0.643219	2.28868	0.0220977	0.116607	Christensenellaceae	Firmicutes
Bacteria_Bacteroidota_Bacteroidia_Bacteroidales_Dysgonomonadaceae_NA_NA_302	101.739	-0.714436	0.312785	-2.28411	0.022365	0.117502	Dysgonomonadaceae	Bacteroidota
Bacteria_Planctomycetota_vadinHA49_NA_NA_NA_NA_1016	8.90374	0.677657	0.297539	2.27754	0.022754	0.11924	NA	Planctomycetota
Bacteria_Campylobacterota_Campylobacteria_Campylobacterales_Sulfurospirillaceae_Sulfurospirillum_NA_70	62.2121	-0.819238	0.360307	-2.27372	0.0229828	0.120132	Sulfurospirillaceae	Campylobacterota
Bacteria_Firmicutes_Bacilli_Lactobacillales_Lactobacillaceae_Amylolactobacillus_NA_73	95.7279	1.33572	0.588639	2.26916	0.0232585	0.120692	Lactobacillaceae	Firmicutes
Bacteria_Firmicutes_Clostridia_Christensenellales_Christensenellaceae_Christensenellaceae.R.7.group_NA_1313	2.32462	-1.68269	0.741589	-2.26903	0.0232667	0.120692	Christensenellaceae	Firmicutes
Bacteria_Firmicutes_Clostridia_Christensenellales_Christensenellaceae_NA_NA_2122	1.14596	2.04777	0.902428	2.26918	0.0232573	0.120692	Christensenellaceae	Firmicutes
Bacteria_Bacteroidota_Bacteroidia_Bacteroidales_Rikenellaceae_Alistipes_NA_1570	9.33039	1.29858	0.573346	2.26491	0.0235183	0.121689	Rikenellaceae	Bacteroidota
Bacteria_Bacteroidota_Bacteroidia_Bacteroidales_Williamwhitmaniaceae_Rs.D38.termite.group_NA_23	121.919	1.19377	0.527665	2.26237	0.0236749	0.122191	Williamwhitmaniaceae	Bacteroidota
Bacteria_Bacteroidota_Bacteroidia_Bacteroidales_Rikenellaceae_Alistipes_NA_1220	2.68124	2.3253	1.02902	2.25971	0.023839	0.122729	Rikenellaceae	Bacteroidota
Bacteria_Firmicutes_Clostridia_Oscillospirales_UCG.010_NA_NA_1713	1.18141	2.5465	1.12817	2.2572	0.0239956	0.123225	UCG.010	Firmicutes
Bacteria_Firmicutes_Clostridia_Christensenellales_Christensenellaceae_NA_NA_811	5.01853	0.704231	0.312359	2.25455	0.0241614	0.123528	Christensenellaceae	Firmicutes
Bacteria_Firmicutes_Clostridia_Oscillospirales_Ruminococcaceae_NA_NA_882	8.89992	0.591846	0.262537	2.25434	0.0241751	0.123528	Ruminococcaceae	Firmicutes
Bacteria_Firmicutes_Clostridia_Christensenellales_Christensenellaceae_Christensenellaceae.R.7.group_NA_1029	5.77079	1.34631	0.598143	2.25082	0.0243969	0.124351	Christensenellaceae	Firmicutes
Bacteria_Firmicutes_Clostridia_Christensenellales_Christensenellaceae_Christensenellaceae.R.7.group_NA_204	55.5027	0.739738	0.328938	2.24887	0.0245208	0.124673	Christensenellaceae	Firmicutes
Bacteria_Firmicutes_Clostridia_Clostridia.vadinBB60.group_NA_NA_NA_1522	3.00862	1.15701	0.515874	2.2428	0.0249095	0.126335	NA	Firmicutes
Bacteria_Firmicutes_Clostridia_Oscillospirales_Ruminococcaceae_Candidatus.Soleaferrea_NA_985	4.52406	0.819695	0.366637	2.23571	0.0253706	0.128356	Ruminococcaceae	Firmicutes
Bacteria_Desulfobacterota_Desulfovibrionia_Desulfovibrionales_Desulfovibrionaceae_Desulfovibrio_NA_1251	5.94447	1.81973	0.814452	2.23429	0.0254637	0.12851	Desulfovibrionaceae	Desulfobacterota
Bacteria_Firmicutes_Clostridia_Oscillospirales_Oscillospiraceae_Colidextribacter_NA_325	33.129	-1.41006	0.631601	-2.23251	0.0255812	0.128786	Oscillospiraceae	Firmicutes
Bacteria_Firmicutes_Clostridia_Oscillospirales_Hungateiclostridiaceae_NA_NA_2649	1.16809	2.48293	1.1144	2.22805	0.0258769	0.129637	Hungateiclostridiaceae	Firmicutes
Bacteria_Firmicutes_Clostridia_Oscillospirales_Ruminococcaceae_NA_NA_2698	10.6278	1.38367	0.620836	2.22872	0.0258324	0.129637	Ruminococcaceae	Firmicutes
Bacteria_Firmicutes_Clostridia_Peptostreptococcales.Tissierellales_Anaerovoracaceae_NA_NA_448	16.9268	0.824823	0.370931	2.22366	0.0261715	0.130475	Anaerovoracaceae	Firmicutes
Bacteria_Firmicutes_Clostridia_Oscillospirales_Ruminococcaceae_Candidatus.Soleaferrea_NA_1699	2.62776	0.847575	0.381062	2.22424	0.0261321	0.130475	Ruminococcaceae	Firmicutes
Bacteria_Bacteroidota_Bacteroidia_Bacteroidales_Dysgonomonadaceae_Dysgonomonas_NA_829	5.00064	1.47864	0.667109	2.21649	0.0266577	0.132256	Dysgonomonadaceae	Bacteroidota
Bacteria_Firmicutes_Clostridia_Christensenellales_Christensenellaceae_Christensenellaceae.R.7.group_NA_1033	5.62477	0.781878	0.352615	2.21737	0.0265976	0.132256	Christensenellaceae	Firmicutes
Bacteria_Desulfobacterota_Desulfobacteria_Desulfobacterales_NA_NA_NA_129	31.6663	1.12624	0.508528	2.2147	0.0267808	0.132546	NA	Desulfobacterota
Bacteria_Desulfobacterota_Desulfovibrionia_Desulfovibrionales_Desulfovibrionaceae_Desulfovibrio_NA_929	17.9215	1.09432	0.494938	2.21102	0.0270342	0.133178	Desulfovibrionaceae	Desulfobacterota
Bacteria_Firmicutes_Clostridia_Clostridia.vadinBB60.group_NA_NA_NA_2162	1.48741	2.26797	1.02579	2.21096	0.0270387	0.133178	NA	Firmicutes
Bacteria_Desulfobacterota_Desulfovibrionia_Desulfovibrionales_Desulfovibrionaceae_Desulfovibrio_NA_734	6.77247	-0.885729	0.401517	-2.20596	0.0273869	0.13457	Desulfovibrionaceae	Desulfobacterota
Bacteria_Firmicutes_Clostridia_Christensenellales_Christensenellaceae_NA_NA_819	9.27279	0.702548	0.318946	2.20272	0.0276146	0.135271	Christensenellaceae	Firmicutes
Bacteria_Desulfobacterota_Desulfovibrionia_Desulfovibrionales_Desulfovibrionaceae_Desulfovibrio_NA_1542	3.44122	0.966852	0.439069	2.20205	0.0276615	0.135271	Desulfovibrionaceae	Desulfobacterota
Bacteria_Firmicutes_Clostridia_Oscillospirales_NA_NA_NA_1252	4.79944	-0.854707	0.388349	-2.20087	0.0277451	0.135356	NA	Firmicutes
Bacteria_Firmicutes_Clostridia_Clostridia.UCG.014_NA_NA_NA_801	5.34078	-2.13657	0.972914	-2.19605	0.0280881	0.136704	NA	Firmicutes
Bacteria_Desulfobacterota_Desulfovibrionia_Desulfovibrionales_Desulfovibrionaceae_Desulfovibrio_NA_670	9.35114	-0.871505	0.397648	-2.19165	0.0284047	0.137918	Desulfovibrionaceae	Desulfobacterota
Bacteria_Bacteroidota_Bacteroidia_Bacteroidales_Bacteroidaceae_Bacteroides_NA_163	21.3119	-1.55437	0.710206	-2.18862	0.0286244	0.138336	Bacteroidaceae	Bacteroidota
Bacteria_Elusimicrobiota_Endomicrobia_Endomicrobiales_Endomicrobiaceae_Endomicrobium_NA_341	11.3598	1.82502	0.833875	2.1886	0.028626	0.138336	Endomicrobiaceae	Elusimicrobiota
Bacteria_Elusimicrobiota_Endomicrobia_Endomicrobiales_Endomicrobiaceae_Endomicrobium_NA_2405	1.84416	1.73903	0.797628	2.18025	0.0292387	0.140965	Endomicrobiaceae	Elusimicrobiota
Bacteria_Bacteroidota_Bacteroidia_Bacteroidales_Tannerellaceae_Candidatus.Vestibaculum_NA_590	42.3205	1.01949	0.46806	2.17811	0.0293978	0.141399	Tannerellaceae	Bacteroidota
Bacteria_Bacteroidota_Bacteroidia_Bacteroidales_Tannerellaceae_Parabacteroides_NA_577	4.31793	-1.78574	0.821307	-2.17427	0.0296848	0.142128	Tannerellaceae	Bacteroidota
Bacteria_Bacteroidota_Bacteroidia_Bacteroidales_Rikenellaceae_Alistipes_NA_1579	3.17624	-1.4523	0.667963	-2.17423	0.029688	0.142128	Rikenellaceae	Bacteroidota
Bacteria_Bacteroidota_Bacteroidia_Bacteroidales_Rikenellaceae_Alistipes_NA_1474	7.34572	0.760808	0.350108	2.17307	0.0297752	0.142213	Rikenellaceae	Bacteroidota
Bacteria_Bacteroidota_Bacteroidia_Bacteroidales_NA_NA_NA_200	33.8339	1.09814	0.50635	2.16873	0.0301033	0.143446	NA	Bacteroidota
Bacteria_Firmicutes_Clostridia_Oscillospirales_Ruminococcaceae_NA_NA_654	7.46288	2.18625	1.00895	2.16687	0.0302451	0.14358	Ruminococcaceae	Firmicutes
Bacteria_Desulfobacterota_Desulfovibrionia_Desulfovibrionales_Desulfovibrionaceae_Desulfovibrio_NA_1192	4.07221	1.21391	0.560304	2.16652	0.0302716	0.14358	Desulfovibrionaceae	Desulfobacterota
Bacteria_Firmicutes_Clostridia_Oscillospirales_Ruminococcaceae_UCG.001_NA_1546	2.77903	1.3956	0.644491	2.16543	0.0303546	0.143641	Ruminococcaceae	Firmicutes
Bacteria_Desulfobacterota_Desulfovibrionia_Desulfovibrionales_Desulfovibrionaceae_Desulfovibrio_NA_574	9.65372	-0.684155	0.316201	-2.16367	0.0304898	0.143948	Desulfovibrionaceae	Desulfobacterota
Bacteria_Bacteroidota_Bacteroidia_Bacteroidales_Williamwhitmaniaceae_NA_NA_15	264.77	-0.843125	0.390609	-2.15849	0.0308901	0.144837	Williamwhitmaniaceae	Bacteroidota
Bacteria_Bacteroidota_Bacteroidia_Bacteroidales_Paludibacteraceae_H1_NA_653	7.65831	1.4788	0.684685	2.15982	0.0307866	0.144837	Paludibacteraceae	Bacteroidota
Bacteria_Firmicutes_Clostridia_Oscillospirales_Ruminococcaceae_Candidatus.Soleaferrea_NA_1077	2.87584	-0.925801	0.428848	-2.15881	0.0308648	0.144837	Ruminococcaceae	Firmicutes
Bacteria_Desulfobacterota_Desulfarculia_Desulfarculales_NA_NA_NA_666	9.99984	-0.697759	0.32501	-2.14689	0.0318024	0.148701	NA	Desulfobacterota
Bacteria_Firmicutes_Bacilli_RF39_NA_NA_NA_1815	2.63306	-1.76506	0.822769	-2.14526	0.0319319	0.148701	NA	Firmicutes
Bacteria_Firmicutes_Clostridia_Oscillospirales_Ruminococcaceae_Candidatus.Soleaferrea_NA_2089	1.47064	-0.950229	0.442873	-2.1456	0.0319047	0.148701	Ruminococcaceae	Firmicutes
Bacteria_Planctomycetota_vadinHA49_NA_NA_NA_NA_2142	2.14394	3.19331	1.49172	2.14069	0.0322991	0.15007	NA	Planctomycetota
Bacteria_Deferribacterota_Deferribacteres_Deferribacterales_Deferribacteraceae_Mucispirillum_NA_213	30.1915	-0.813725	0.380292	-2.13974	0.032376	0.150087	Deferribacteraceae	Deferribacterota
Bacteria_Firmicutes_Clostridia_Oscillospirales_Ruminococcaceae_Candidatus.Soleaferrea_NA_893	7.59177	-0.686974	0.321385	-2.13754	0.0325541	0.150572	Ruminococcaceae	Firmicutes
Bacteria_Bacteroidota_Bacteroidia_Bacteroidales_Rikenellaceae_Rikenellaceae.RC9.gut.group_NA_61	64.8132	-1.31827	0.617922	-2.13338	0.0328932	0.151798	Rikenellaceae	Bacteroidota
Bacteria_Firmicutes_Clostridia_Oscillospirales_Ruminococcaceae_NA_NA_450	11.1474	1.35765	0.637812	2.12861	0.0332868	0.152583	Ruminococcaceae	Firmicutes
Bacteria_Firmicutes_Clostridia_Christensenellales_Christensenellaceae_Christensenellaceae.R.7.group_NA_2532	5.16601	2.25985	1.06139	2.12915	0.033242	0.152583	Christensenellaceae	Firmicutes
Bacteria_Bacteroidota_Bacteroidia_Bacteroidales_Dysgonomonadaceae_Dysgonomonas_NA_2723	4.74018	-1.80351	0.846904	-2.12953	0.0332104	0.152583	Dysgonomonadaceae	Bacteroidota
Bacteria_Bacteroidota_Bacteroidia_Bacteroidales_Bacteroidaceae_Bacteroides_NA_2757	2.55546	-1.95806	0.921391	-2.12511	0.0335774	0.153572	Bacteroidaceae	Bacteroidota
Bacteria_Firmicutes_Bacilli_Erysipelotrichales_Erysipelatoclostridiaceae_UCG.004_NA_1417	6.92951	0.981467	0.462174	2.12359	0.0337048	0.153811	Erysipelatoclostridiaceae	Firmicutes
Bacteria_Firmicutes_Clostridia_Christensenellales_Christensenellaceae_NA_NA_1943	1.33368	1.01645	0.480092	2.1172	0.0342427	0.155918	Christensenellaceae	Firmicutes
Bacteria_Firmicutes_Clostridia_Christensenellales_Christensenellaceae_Christensenellaceae.R.7.group_NA_787	10.8512	-0.677901	0.320846	-2.11286	0.0346131	0.157256	Christensenellaceae	Firmicutes
Bacteria_Firmicutes_Clostridia_Christensenellales_Christensenellaceae_NA_NA_276	37.7857	-0.697239	0.33102	-2.10633	0.0351753	0.158437	Christensenellaceae	Firmicutes
Bacteria_Desulfobacterota_Desulfovibrionia_Desulfovibrionales_Desulfovibrionaceae_Desulfovibrio_NA_693	7.43487	-0.608	0.28859	-2.1068	0.0351353	0.158437	Desulfovibrionaceae	Desulfobacterota
Bacteria_Planctomycetota_vadinHA49_NA_NA_NA_NA_1623	5.34093	1.03134	0.489434	2.10721	0.0350991	0.158437	NA	Planctomycetota
Bacteria_Planctomycetota_vadinHA49_NA_NA_NA_NA_2809	1.0534	1.3233	0.628271	2.10625	0.0351825	0.158437	NA	Planctomycetota
Bacteria_Bacteroidota_Bacteroidia_Bacteroidales_Tannerellaceae_NA_NA_54	44.6539	0.861233	0.40963	2.10247	0.0355122	0.159571	Tannerellaceae	Bacteroidota
Bacteria_Desulfobacterota_Desulfovibrionia_Desulfovibrionales_Desulfovibrionaceae_Desulfovibrio_NA_594	10.4025	0.791324	0.376538	2.10158	0.0355902	0.159572	Desulfovibrionaceae	Desulfobacterota
Bacteria_Rs.K70.termite.group_NA_NA_NA_NA_NA_171	33.4867	0.668424	0.319664	2.09102	0.0365262	0.163411	NA	Rs.K70.termite.group
Bacteria_Firmicutes_Clostridia_Oscillospirales_Ruminococcaceae_Incertae.Sedis_NA_285	34.2072	0.873585	0.418414	2.08785	0.0368113	0.164328	Ruminococcaceae	Firmicutes
Bacteria_Firmicutes_Clostridia_Clostridia.UCG.014_NA_NA_NA_1798	2.70375	1.4527	0.696398	2.08602	0.0369769	0.164708	NA	Firmicutes
Bacteria_Firmicutes_Clostridia_Oscillospirales_Ruminococcaceae_Candidatus.Soleaferrea_NA_816	8.59991	1.38805	0.665756	2.08493	0.0370759	0.164791	Ruminococcaceae	Firmicutes
Bacteria_Desulfobacterota_Desulfovibrionia_Desulfovibrionales_Desulfovibrionaceae_Desulfovibrio_NA_1539	26.7312	1.06433	0.510792	2.08368	0.037189	0.164936	Desulfovibrionaceae	Desulfobacterota
Bacteria_Bacteroidota_Bacteroidia_Bacteroidales_Dysgonomonadaceae_Dysgonomonas_NA_426	9.76883	1.13013	0.542839	2.08188	0.0373533	0.164955	Dysgonomonadaceae	Bacteroidota
Bacteria_Firmicutes_Clostridia_Christensenellales_Christensenellaceae_Christensenellaceae.R.7.group_NA_1074	6.18346	-1.27746	0.613873	-2.08099	0.0374349	0.164955	Christensenellaceae	Firmicutes
Bacteria_Firmicutes_Clostridia_Oscillospirales_.Eubacterium..coprostanoligenes.group_NA_NA_2802	1.12657	1.83969	0.883913	2.0813	0.0374062	0.164955	.Eubacterium..coprostanoligenes.group	Firmicutes
Bacteria_Firmicutes_Clostridia_NA_NA_NA_NA_740	4.7372	1.58299	0.761416	2.07902	0.0376159	0.165397	NA	Firmicutes
Bacteria_Firmicutes_NA_NA_NA_NA_NA_2157	1.04908	1.11381	0.536287	2.07689	0.0378114	0.165901	NA	Firmicutes
Bacteria_Firmicutes_Clostridia_Oscillospirales_Ruminococcaceae_Candidatus.Soleaferrea_NA_976	8.3916	-0.657621	0.317258	-2.07283	0.0381884	0.166408	Ruminococcaceae	Firmicutes
Bacteria_Firmicutes_Clostridia_Christensenellales_Christensenellaceae_Christensenellaceae.R.7.group_NA_1007	4.00089	1.23868	0.597351	2.07362	0.0381143	0.166408	Christensenellaceae	Firmicutes
Bacteria_Firmicutes_Clostridia_Christensenellales_Christensenellaceae_NA_NA_2096	1.80647	1.04002	0.501462	2.07397	0.0380819	0.166408	Christensenellaceae	Firmicutes
Bacteria_Firmicutes_Clostridia_Christensenellales_Christensenellaceae_Christensenellaceae.R.7.group_NA_2764	2.22198	1.23083	0.593987	2.07214	0.038252	0.166408	Christensenellaceae	Firmicutes
Bacteria_Firmicutes_Clostridia_NA_NA_NA_NA_687	13.7158	0.392061	0.189751	2.06618	0.0388114	0.167845	NA	Firmicutes
Bacteria_Firmicutes_Bacilli_Erysipelotrichales_Erysipelatoclostridiaceae_Erysipelatoclostridium_NA_720	7.03586	1.85306	0.896276	2.06751	0.0386857	0.167845	Erysipelatoclostridiaceae	Firmicutes
Bacteria_Firmicutes_NA_NA_NA_NA_NA_856	16.2544	0.629553	0.30472	2.06601	0.0388279	0.167845	NA	Firmicutes
Bacteria_Firmicutes_Clostridia_Christensenellales_Christensenellaceae_Christensenellaceae.R.7.group_NA_2326	1.05099	1.51328	0.73351	2.06307	0.0391063	0.168692	Christensenellaceae	Firmicutes
Bacteria_Bacteroidota_Bacteroidia_Bacteroidales_M2PB4.65.termite.group_NA_NA_103	39.6382	1.71069	0.832025	2.05605	0.0397775	0.171227	M2PB4.65.termite.group	Bacteroidota
Bacteria_Bacteroidota_Bacteroidia_Bacteroidales_Tannerellaceae_Parabacteroides_NA_107	47.8839	0.69769	0.33948	2.05517	0.0398624	0.171233	Tannerellaceae	Bacteroidota
Bacteria_Firmicutes_Clostridia_Oscillospirales_Ruminococcaceae_NA_NA_366	16.0752	-0.780596	0.380044	-2.05396	0.0399793	0.171376	Ruminococcaceae	Firmicutes
Bacteria_Spirochaetota_Spirochaetia_Spirochaetales_Spirochaetaceae_Sediminispirochaeta_NA_328	21.5992	0.784938	0.382618	2.05149	0.0402192	0.172044	Spirochaetaceae	Spirochaetota
Bacteria_Desulfobacterota_Desulfovibrionia_Desulfovibrionales_Desulfovibrionaceae_Desulfovibrio_NA_956	3.96883	-1.66396	0.811504	-2.05046	0.0403194	0.172113	Desulfovibrionaceae	Desulfobacterota
Bacteria_Elusimicrobiota_Endomicrobia_Endomicrobiales_Endomicrobiaceae_Endomicrobium_NA_647	5.96943	-1.62647	0.795195	-2.04538	0.0408177	0.173518	Endomicrobiaceae	Elusimicrobiota
Bacteria_Firmicutes_Clostridia_Oscillospirales_Ruminococcaceae_NA_NA_1913	6.79005	-1.09944	0.537361	-2.046	0.0407562	0.173518	Ruminococcaceae	Firmicutes
Bacteria_Firmicutes_Clostridia_Oscillospirales_Ruminococcaceae_Incertae.Sedis_NA_973	6.10772	1.31504	0.644038	2.04187	0.0411646	0.17463	Ruminococcaceae	Firmicutes
Bacteria_NA_NA_NA_NA_NA_NA_2169	1.93251	1.98958	0.975438	2.03967	0.0413828	0.175193	NA	NA
Bacteria_Firmicutes_Clostridia_Lachnospirales_Lachnospiraceae_Tyzzerella_NA_492	17.0206	-0.844939	0.414578	-2.03807	0.0415431	0.175208	Lachnospiraceae	Firmicutes
Bacteria_Firmicutes_Bacilli_Lactobacillales_Lactobacillaceae_Lentilactobacillus_NA_2690	28.4831	1.9227	0.943458	2.03793	0.0415574	0.175208	Lactobacillaceae	Firmicutes
Bacteria_Bacteroidota_Bacteroidia_Bacteroidales_Dysgonomonadaceae_Dysgonomonas_NA_199	53.3989	1.47922	0.727269	2.03394	0.0419575	0.17617	Dysgonomonadaceae	Bacteroidota
Bacteria_Firmicutes_Clostridia_Oscillospirales_.Eubacterium..coprostanoligenes.group_NA_NA_2209	2.49558	1.15971	0.570077	2.0343	0.0419215	0.17617	.Eubacterium..coprostanoligenes.group	Firmicutes
Bacteria_Elusimicrobiota_Elusimicrobia_Elusimicrobiales_Elusimicrobiaceae_Elusimicrobium_NA_2370	1.50742	1.80221	0.886558	2.03281	0.0420716	0.176288	Elusimicrobiaceae	Elusimicrobiota
Bacteria_Spirochaetota_Spirochaetia_Spirochaetales_Spirochaetaceae_Sphaerochaeta_NA_1091	3.68793	0.860233	0.42345	2.03149	0.0422058	0.176489	Spirochaetaceae	Spirochaetota
Bacteria_Bacteroidota_Bacteroidia_Bacteroidales_Rikenellaceae_Alistipes_NA_76	64.5422	-0.605451	0.298358	-2.02928	0.0424297	0.177064	Rikenellaceae	Bacteroidota
Bacteria_Firmicutes_Clostridia_Christensenellales_Christensenellaceae_Christensenellaceae.R.7.group_NA_377	64.4441	0.884101	0.436506	2.0254	0.0428259	0.178354	Christensenellaceae	Firmicutes
Bacteria_Firmicutes_Clostridia_NA_NA_NA_NA_1273	3.74233	0.993011	0.490791	2.02329	0.0430435	0.178897	NA	Firmicutes
Bacteria_Bacteroidota_Bacteroidia_Bacteroidales_Marinifilaceae_Odoribacter_NA_117	57.0338	0.792284	0.39215	2.02036	0.043346	0.179064	Marinifilaceae	Bacteroidota
Bacteria_Firmicutes_Clostridia_Peptostreptococcales.Tissierellales_Anaerovoracaceae_Anaerovorax_NA_239	35.2725	0.808263	0.399977	2.02078	0.043303	0.179064	Anaerovoracaceae	Firmicutes
Bacteria_Firmicutes_Clostridia_Christensenellales_Christensenellaceae_Christensenellaceae.R.7.group_NA_1107	7.53437	1.06742	0.528036	2.02149	0.0432292	0.179064	Christensenellaceae	Firmicutes
Bacteria_Firmicutes_Clostridia_Christensenellales_Christensenellaceae_Christensenellaceae.R.7.group_NA_1325	4.04908	0.997475	0.495896	2.01146	0.044277	0.182542	Christensenellaceae	Firmicutes
Bacteria_Firmicutes_Negativicutes_Acidaminococcales_Acidaminococcaceae_Phascolarctobacterium_NA_272	57.1768	1.35183	0.672936	2.00885	0.0445528	0.182938	Acidaminococcaceae	Firmicutes
Bacteria_Firmicutes_Clostridia_Peptococcales_Peptococcaceae_NA_NA_1557	1.89841	-1.07176	0.533739	-2.00802	0.0446407	0.182938	Peptococcaceae	Firmicutes
Bacteria_Planctomycetota_vadinHA49_NA_NA_NA_NA_2470	2.76929	1.48177	0.737592	2.00894	0.044544	0.182938	NA	Planctomycetota
Bacteria_Bacteroidota_Bacteroidia_Bacteroidales_Marinilabiliaceae_NA_NA_391	16.7992	1.34528	0.671199	2.00429	0.0450395	0.184203	Marinilabiliaceae	Bacteroidota
Bacteria_Desulfobacterota_Desulfovibrionia_Desulfovibrionales_Desulfovibrionaceae_NA_NA_1249	2.4151	-2.99167	1.49405	-2.00239	0.0452429	0.184667	Desulfovibrionaceae	Desulfobacterota
Bacteria_Firmicutes_Clostridia_Lachnospirales_Lachnospiraceae_Tyzzerella_NA_1540	3.77174	-0.874854	0.437627	-1.99908	0.0455992	0.185751	Lachnospiraceae	Firmicutes
Bacteria_Bacteroidota_Bacteroidia_Bacteroidales_Tannerellaceae_Parabacteroides_NA_763	25.9024	-1.18279	0.59203	-1.99786	0.0457315	0.18592	Tannerellaceae	Bacteroidota
Bacteria_Planctomycetota_Planctomycetes_Pirellulales_Pirellulaceae_Termite.planctomycete.cluster_NA_342	23.017	0.731695	0.36721	1.99258	0.0463075	0.187889	Pirellulaceae	Planctomycetota
Bacteria_Firmicutes_Clostridia_Oscillospirales_.Eubacterium..coprostanoligenes.group_NA_NA_246	33.161	1.04989	0.5273	1.99106	0.0464739	0.188192	.Eubacterium..coprostanoligenes.group	Firmicutes
Bacteria_Planctomycetota_vadinHA49_NA_NA_NA_NA_1750	2.78881	1.51317	0.760738	1.98908	0.0466928	0.188705	NA	Planctomycetota
Bacteria_Firmicutes_Clostridia_Oscillospirales_Oscillospiraceae_NA_NA_297	21.9672	0.708472	0.356621	1.98663	0.0469638	0.189427	Oscillospiraceae	Firmicutes
Bacteria_Bacteroidota_Bacteroidia_Bacteroidales_Tannerellaceae_Tannerella_NA_221	77.1453	0.657726	0.331612	1.98342	0.0473208	0.190492	Tannerellaceae	Bacteroidota
Bacteria_Desulfobacterota_Desulfovibrionia_Desulfovibrionales_Desulfovibrionaceae_Desulfovibrio_NA_288	16.8497	0.823847	0.415779	1.98146	0.0475401	0.190999	Desulfovibrionaceae	Desulfobacterota
Bacteria_Firmicutes_Clostridia_Lachnospirales_Lachnospiraceae_NA_NA_1399	4.74703	1.2085	0.611405	1.9766	0.0480873	0.19282	Lachnospiraceae	Firmicutes
Bacteria_Firmicutes_Clostridia_Oscillospirales_Ruminococcaceae_NA_NA_1862	1.51693	0.997113	0.505019	1.97441	0.0483354	0.193436	Ruminococcaceae	Firmicutes
Bacteria_Bacteroidota_Bacteroidia_Bacteroidales_Paludibacteraceae_Paludibacter_NA_291	25.5926	-0.866385	0.439287	-1.97226	0.0485804	0.194037	Paludibacteraceae	Bacteroidota
Bacteria_Firmicutes_Clostridia_NA_NA_NA_NA_1137	7.17075	0.544743	0.276826	1.96782	0.0490889	0.195687	NA	Firmicutes
Bacteria_Firmicutes_Clostridia_Oscillospirales_Ruminococcaceae_Candidatus.Soleaferrea_NA_331	19.1439	0.768906	0.391361	1.9647	0.0494491	0.19674	Ruminococcaceae	Firmicutes
Bacteria_Bacteroidota_Bacteroidia_Bacteroidales_Tannerellaceae_Parabacteroides_NA_24	160.45	0.548743	0.280254	1.95802	0.0502275	0.19945	Tannerellaceae	Bacteroidota
Bacteria_Bacteroidota_Bacteroidia_Bacteroidales_Rikenellaceae_Alistipes_NA_429	9.97466	-2.36359	1.20934	-1.95445	0.050648	0.200343	Rikenellaceae	Bacteroidota
Bacteria_Firmicutes_Clostridia_Oscillospirales_UCG.010_NA_NA_515	12.3828	0.582549	0.298003	1.95484	0.0506022	0.200343	UCG.010	Firmicutes
Bacteria_Firmicutes_Clostridia_Oscillospirales_NA_NA_NA_2284	1.08021	1.61714	0.828416	1.95208	0.0509283	0.201064	NA	Firmicutes
Bacteria_Bacteroidota_Bacteroidia_Bacteroidales_Tannerellaceae_Parabacteroides_NA_63	43.7091	-1.4528	0.745277	-1.94934	0.0512544	0.201188	Tannerellaceae	Bacteroidota
Bacteria_Firmicutes_Clostridia_Oscillospirales_Ruminococcaceae_NA_NA_135	42.5452	0.802188	0.411353	1.95012	0.0511615	0.201188	Ruminococcaceae	Firmicutes
Bacteria_Firmicutes_Clostridia_Peptococcales_Peptococcaceae_NA_NA_433	22.1071	0.696535	0.357111	1.95047	0.0511196	0.201188	Peptococcaceae	Firmicutes
Bacteria_Planctomycetota_vadinHA49_NA_NA_NA_NA_917	14.3678	0.584845	0.301337	1.94083	0.0522786	0.204816	NA	Planctomycetota
Bacteria_Firmicutes_Clostridia_NA_NA_NA_NA_1488	7.15618	0.757224	0.392259	1.93042	0.0535549	0.209416	NA	Firmicutes
Bacteria_Firmicutes_Clostridia_Lachnospirales_Lachnospiraceae_Tyzzerella_NA_530	27.2764	-0.965069	0.500647	-1.92764	0.0538995	0.210362	Lachnospiraceae	Firmicutes
Bacteria_Bacteroidota_Bacteroidia_Bacteroidales_Rikenellaceae_Rikenellaceae.RC9.gut.group_NA_645	8.44869	-1.1116	0.577311	-1.92548	0.0541691	0.210769	Rikenellaceae	Bacteroidota
Bacteria_Firmicutes_Clostridia_Oscillospirales_Butyricicoccaceae_UCG.009_NA_1843	2.05965	1.15237	0.598587	1.92516	0.0542096	0.210769	Butyricicoccaceae	Firmicutes
Bacteria_Firmicutes_Clostridia_Christensenellales_Christensenellaceae_NA_NA_1315	2.71891	-0.738114	0.384086	-1.92174	0.0546382	0.211396	Christensenellaceae	Firmicutes
Bacteria_Firmicutes_Clostridia_Oscillospirales_Ruminococcaceae_NA_NA_1789	1.33298	1.12071	0.582917	1.92259	0.0545316	0.211396	Ruminococcaceae	Firmicutes
Bacteria_Firmicutes_Clostridia_Oscillospirales_Ruminococcaceae_Harryflintia_NA_2388	1.46482	-1.07549	0.55974	-1.92141	0.0546804	0.211396	Ruminococcaceae	Firmicutes
Bacteria_Bacteroidota_Bacteroidia_Bacteroidales_Marinilabiliaceae_NA_NA_354	18.9312	1.29861	0.676471	1.91968	0.0548984	0.211486	Marinilabiliaceae	Bacteroidota
Bacteria_Firmicutes_Bacilli_RF39_NA_NA_NA_935	3.90296	2.35306	1.22581	1.91959	0.0549101	0.211486	NA	Firmicutes
Bacteria_Firmicutes_Bacilli_Acholeplasmatales_Acholeplasmataceae_Acholeplasma_NA_1048	2.3113	-1.87568	0.978441	-1.91701	0.0552371	0.212347	Acholeplasmataceae	Firmicutes
Bacteria_Bacteroidota_Bacteroidia_Bacteroidales_Bacteroidaceae_Bacteroides_NA_675	12.7095	-1.28106	0.668723	-1.91569	0.0554049	0.212593	Bacteroidaceae	Bacteroidota
Bacteria_Firmicutes_Clostridia_Gracilibacteraceae_NA_NA_NA_598	14.8418	1.17757	0.615042	1.91462	0.0555415	0.212719	NA	Firmicutes
Bacteria_Firmicutes_Clostridia_Christensenellales_Christensenellaceae_Christensenellaceae.R.7.group_NA_1455	3.2076	0.821227	0.429213	1.91333	0.0557053	0.212948	Christensenellaceae	Firmicutes
Bacteria_Firmicutes_Clostridia_Oscillospirales_Oscillospiraceae_NA_NA_1561	3.74484	-1.57329	0.822647	-1.91247	0.0558162	0.212975	Oscillospiraceae	Firmicutes
Bacteria_Firmicutes_Clostridia_Christensenellales_Christensenellaceae_Christensenellaceae.R.7.group_NA_879	10.3295	-1.08	0.565183	-1.91089	0.0560185	0.213349	Christensenellaceae	Firmicutes
Bacteria_Firmicutes_Clostridia_Oscillospirales_Ruminococcaceae_NA_NA_1882	3.10916	-0.967458	0.506629	-1.9096	0.0561849	0.213586	Ruminococcaceae	Firmicutes
Bacteria_Desulfobacterota_Desulfovibrionia_Desulfovibrionales_Desulfovibrionaceae_Desulfovibrio_NA_192	30.9193	0.620427	0.326012	1.90308	0.0570301	0.216398	Desulfovibrionaceae	Desulfobacterota
Bacteria_Bacteroidota_Bacteroidia_Bacteroidales_Bacteroidaceae_Bacteroides_NA_505	44.7697	1.31122	0.690748	1.89826	0.0576623	0.217989	Bacteroidaceae	Bacteroidota
Bacteria_Firmicutes_Clostridia_Oscillospirales_Oscillospiraceae_NA_NA_2683	42.8692	-1.33491	0.702994	-1.8989	0.0575781	0.217989	Oscillospiraceae	Firmicutes
Bacteria_Deferribacterota_Deferribacteres_Deferribacterales_Deferribacteraceae_Mucispirillum_NA_839	9.09571	-0.654979	0.345337	-1.89664	0.0578759	0.218393	Deferribacteraceae	Deferribacterota
Bacteria_Firmicutes_Clostridia_Lachnospirales_Lachnospiraceae_Incertae.Sedis_NA_1284	6.86377	0.927973	0.489945	1.89404	0.0582203	0.219289	Lachnospiraceae	Firmicutes
Bacteria_Firmicutes_Clostridia_Lachnospirales_Lachnospiraceae_Lachnospiraceae.AC2044.group_NA_311	22.6146	-0.855343	0.4521	-1.89193	0.0585	0.219939	Lachnospiraceae	Firmicutes
Bacteria_Firmicutes_Clostridia_Oscillospirales_Butyricicoccaceae_UCG.009_NA_698	10.9028	-0.766403	0.406053	-1.88745	0.0591003	0.221789	Butyricicoccaceae	Firmicutes
Bacteria_Firmicutes_Clostridia_Oscillospirales_Ruminococcaceae_Incertae.Sedis_NA_1282	5.39788	-1.2991	0.688875	-1.88583	0.0593181	0.222199	Ruminococcaceae	Firmicutes
Bacteria_Firmicutes_Bacilli_Erysipelotrichales_Erysipelotrichaceae_.Anaerorhabdus..furcosa.group_NA_88	107.39	-0.568902	0.302637	-1.87982	0.0601328	0.224826	Erysipelotrichaceae	Firmicutes
Bacteria_Planctomycetota_Planctomycetes_Pirellulales_Pirellulaceae_Termite.planctomycete.cluster_NA_1403	3.52736	1.12358	0.597954	1.87904	0.0602389	0.224826	Pirellulaceae	Planctomycetota
Bacteria_Desulfobacterota_Desulfovibrionia_Desulfovibrionales_Desulfovibrionaceae_Desulfovibrio_NA_109	83.8594	-0.959131	0.510803	-1.87769	0.0604229	0.224984	Desulfovibrionaceae	Desulfobacterota
Bacteria_Firmicutes_Clostridia_Clostridia.UCG.014_NA_NA_NA_1431	2.27676	1.35169	0.720084	1.87713	0.0605008	0.224984	NA	Firmicutes
Bacteria_Firmicutes_Clostridia_Oscillospirales_.Eubacterium..coprostanoligenes.group_NA_NA_988	5.41657	-1.04148	0.555501	-1.87485	0.0608137	0.225019	.Eubacterium..coprostanoligenes.group	Firmicutes
Bacteria_Desulfobacterota_Desulfovibrionia_Desulfovibrionales_Desulfovibrionaceae_Desulfovibrio_NA_1169	5.32601	1.90062	1.01385	1.87466	0.0608396	0.225019	Desulfovibrionaceae	Desulfobacterota
Bacteria_Firmicutes_Clostridia_Oscillospirales_Ruminococcaceae_Candidatus.Soleaferrea_NA_1394	3.72993	0.749486	0.399582	1.87568	0.0606998	0.225019	Ruminococcaceae	Firmicutes
Bacteria_Bacteroidota_Bacteroidia_Bacteroidales_Williamwhitmaniaceae_NA_NA_2694	15.9957	-1.45328	0.777106	-1.87012	0.0614672	0.22693	Williamwhitmaniaceae	Bacteroidota
Bacteria_Bacteroidota_Bacteroidia_Bacteroidales_Dysgonomonadaceae_Dysgonomonas_NA_203	22.0626	1.21379	0.649981	1.86743	0.0618421	0.227091	Dysgonomonadaceae	Bacteroidota
Bacteria_Bacteroidota_Bacteroidia_Bacteroidales_Marinilabiliaceae_NA_NA_1422	5.37673	1.41688	0.75874	1.86742	0.0618433	0.227091	Marinilabiliaceae	Bacteroidota
Bacteria_Firmicutes_Clostridia_Oscillospirales_Butyricicoccaceae_UCG.009_NA_1945	2.08166	0.761521	0.407482	1.86885	0.061644	0.227091	Butyricicoccaceae	Firmicutes
Bacteria_Bacteroidota_Bacteroidia_Bacteroidales_Bacteroidaceae_Bacteroides_NA_2697	25.7824	-1.44403	0.774222	-1.86514	0.0621618	0.227852	Bacteroidaceae	Bacteroidota
Bacteria_Proteobacteria_Alphaproteobacteria_Rhodospirillales_NA_NA_NA_2792	1.34855	-1.31803	0.708088	-1.8614	0.0626884	0.229372	NA	Proteobacteria
Bacteria_Firmicutes_Bacilli_Acholeplasmatales_Acholeplasmataceae_Acholeplasma_NA_739	5.63167	-0.778286	0.418517	-1.85963	0.0629384	0.229877	Acholeplasmataceae	Firmicutes
Bacteria_Firmicutes_Clostridia_Oscillospirales_Butyricicoccaceae_Butyricicoccus_NA_261	51.585	1.04819	0.564142	1.85802	0.0631662	0.230298	Butyricicoccaceae	Firmicutes
Bacteria_Spirochaetota_Spirochaetia_Spirochaetales_Spirochaetaceae_NA_NA_228	27.168	-1.1514	0.619999	-1.85711	0.063296	0.230361	Spirochaetaceae	Spirochaetota
Bacteria_Firmicutes_Clostridia_Oscillospirales_Ruminococcaceae_NA_NA_1961	1.73503	2.03187	1.09494	1.8557	0.0634965	0.230681	Ruminococcaceae	Firmicutes
Bacteria_Elusimicrobiota_Elusimicrobia_Elusimicrobiales_Elusimicrobiaceae_Elusimicrobium_NA_1606	1.96457	1.40359	0.757011	1.85412	0.0637214	0.231089	Elusimicrobiaceae	Elusimicrobiota
Bacteria_Bacteroidota_Bacteroidia_Bacteroidales_M2PB4.65.termite.group_NA_NA_45	118.057	0.674583	0.365237	1.84698	0.0647507	0.234407	M2PB4.65.termite.group	Bacteroidota
Bacteria_Actinobacteriota_Coriobacteriia_Coriobacteriales_Coriobacteriales.Incertae.Sedis_Raoultibacter_NA_1918	3.1484	0.693559	0.375989	1.84463	0.0650917	0.235181	Coriobacteriales.Incertae.Sedis	Actinobacteriota
Bacteria_SAR324.clade.Marine.group.B._NA_NA_NA_NA_NA_2172	1.06462	1.35903	0.73703	1.84392	0.0651942	0.235181	NA	SAR324.clade.Marine.group.B.
Bacteria_Firmicutes_Clostridia_Oscillospirales_Ruminococcaceae_Anaerotruncus_NA_440	33.7884	-0.51601	0.280232	-1.84137	0.0655678	0.235926	Ruminococcaceae	Firmicutes
Bacteria_Firmicutes_Bacilli_RF39_NA_NA_NA_1064	3.11168	1.09201	0.593182	1.84094	0.065631	0.235926	NA	Firmicutes
Bacteria_Bacteroidota_Bacteroidia_Bacteroidales_Dysgonomonadaceae_NA_NA_136	127.053	1.06984	0.582246	1.83744	0.0661447	0.236116	Dysgonomonadaceae	Bacteroidota
Bacteria_Desulfobacterota_Desulfovibrionia_Desulfovibrionales_Desulfovibrionaceae_Desulfovibrio_NA_897	4.01732	-0.729653	0.396675	-1.83942	0.0658527	0.236116	Desulfovibrionaceae	Desulfobacterota
Archaea_Thermoplasmatota_Thermoplasmata_Methanomassiliicoccales_Methanomethylophilaceae_Candidatus.Methanoplasma_NA_1332	2.50523	1.15231	0.627041	1.83769	0.0661077	0.236116	Methanomethylophilaceae	Thermoplasmatota
Bacteria_Bacteroidota_Bacteroidia_Bacteroidales_Rikenellaceae_Alistipes_NA_2735	4.76859	1.90387	1.03611	1.83753	0.0661324	0.236116	Rikenellaceae	Bacteroidota
Bacteria_Firmicutes_Clostridia_Christensenellales_Christensenellaceae_NA_NA_820	4.42991	0.751028	0.40923	1.83522	0.0664726	0.236485	Christensenellaceae	Firmicutes
Bacteria_Firmicutes_Clostridia_Oscillospirales_Ruminococcaceae_Candidatus.Soleaferrea_NA_1895	1.59699	-0.849237	0.462754	-1.83518	0.0664788	0.236485	Ruminococcaceae	Firmicutes
Bacteria_Firmicutes_Bacilli_RF39_NA_NA_NA_1894	3.56081	1.17254	0.639992	1.83212	0.0669338	0.237082	NA	Firmicutes
Bacteria_Firmicutes_Clostridia_Oscillospirales_Ruminococcaceae_Candidatus.Soleaferrea_NA_1981	1.61056	-1.64886	0.899663	-1.83275	0.0668396	0.237082	Ruminococcaceae	Firmicutes
Bacteria_Firmicutes_Clostridia_Oscillospirales_Ruminococcaceae_NA_NA_2537	1.07025	2.2184	1.2111	1.83172	0.0669938	0.237082	Ruminococcaceae	Firmicutes
Bacteria_Bacteroidota_Bacteroidia_Bacteroidales_Tannerellaceae_Parabacteroides_NA_169	40.6537	-1.19965	0.655764	-1.82939	0.0673415	0.237901	Tannerellaceae	Bacteroidota
Bacteria_Firmicutes_Clostridia_NA_NA_NA_NA_1361	5.6753	0.59638	0.32622	1.82816	0.0675261	0.238143	NA	Firmicutes
Bacteria_Firmicutes_Clostridia_Oscillospirales_Oscillospiraceae_Colidextribacter_NA_967	7.46874	-1.0697	0.586284	-1.82454	0.0680704	0.23965	Oscillospiraceae	Firmicutes
Bacteria_Actinobacteriota_Coriobacteriia_Coriobacteriales_Coriobacteriales.Incertae.Sedis_Raoultibacter_NA_240	26.7437	0.602259	0.331557	1.81646	0.0693001	0.243191	Coriobacteriales.Incertae.Sedis	Actinobacteriota
Bacteria_Firmicutes_Clostridia_Christensenellales_Christensenellaceae_Christensenellaceae.R.7.group_NA_964	6.28297	0.89229	0.491249	1.81637	0.0693135	0.243191	Christensenellaceae	Firmicutes
Bacteria_Firmicutes_Clostridia_Lachnospirales_Lachnospiraceae_NA_NA_604	14.1736	0.751175	0.4146	1.81181	0.0700158	0.245235	Lachnospiraceae	Firmicutes
Bacteria_Firmicutes_Clostridia_Eubacteriales_Anaerofustaceae_Anaerofustis_NA_1911	2.11	0.837524	0.463842	1.80562	0.0709774	0.247756	Anaerofustaceae	Firmicutes
Bacteria_Firmicutes_Clostridia_NA_NA_NA_NA_2801	1.43498	1.12799	0.624483	1.80628	0.0708749	0.247756	NA	Firmicutes
Bacteria_Bacteroidota_Bacteroidia_Bacteroidales_Marinifilaceae_Sanguibacteroides_NA_595	7.42009	1.41799	0.786822	1.80217	0.0715182	0.248796	Marinifilaceae	Bacteroidota
Bacteria_Firmicutes_Clostridia_Oscillospirales_Ruminococcaceae_Candidatus.Soleaferrea_NA_798	9.71931	-0.666038	0.369602	-1.80204	0.0715385	0.248796	Ruminococcaceae	Firmicutes
Bacteria_Planctomycetota_Planctomycetes_Pirellulales_Pirellulaceae_Termite.planctomycete.cluster_NA_1330	1.5851	-1.69902	0.94357	-1.80063	0.0717612	0.248796	Pirellulaceae	Planctomycetota
Bacteria_Firmicutes_Clostridia_Oscillospirales_Oscillospiraceae_NA_NA_1350	5.241	0.52386	0.290816	1.80134	0.0716486	0.248796	Oscillospiraceae	Firmicutes
Bacteria_Firmicutes_Clostridia_Oscillospirales_.Eubacterium..coprostanoligenes.group_NA_NA_900	7.49716	-1.07627	0.598838	-1.79726	0.0722947	0.249801	.Eubacterium..coprostanoligenes.group	Firmicutes
Bacteria_Firmicutes_Clostridia_Oscillospirales_Ruminococcaceae_NA_NA_1318	3.33619	0.576903	0.320915	1.79768	0.0722278	0.249801	Ruminococcaceae	Firmicutes
Bacteria_Firmicutes_Clostridia_NA_NA_NA_NA_1405	2.79804	0.79945	0.446135	1.79195	0.0731416	0.252021	NA	Firmicutes
Bacteria_Firmicutes_Clostridia_Peptostreptococcales.Tissierellales_Anaerovoracaceae_NA_NA_2595	2.96393	0.809076	0.451572	1.79169	0.0731831	0.252021	Anaerovoracaceae	Firmicutes
Bacteria_Firmicutes_Clostridia_Christensenellales_Christensenellaceae_Christensenellaceae.R.7.group_NA_641	14.8941	0.786473	0.439853	1.78804	0.0737702	0.253616	Christensenellaceae	Firmicutes
Bacteria_Actinobacteriota_Coriobacteriia_Coriobacteriales_Coriobacteriales.Incertae.Sedis_Raoultibacter_NA_1277	3.46807	0.794154	0.444487	1.78668	0.0739897	0.253945	Coriobacteriales.Incertae.Sedis	Actinobacteriota
Bacteria_Actinobacteriota_Actinobacteria_Micrococcales_NA_NA_NA_1702	2.4042	0.835612	0.468198	1.78474	0.0743035	0.254144	NA	Actinobacteriota
Bacteria_Firmicutes_Bacilli_RF39_NA_NA_NA_1867	2.90433	0.859484	0.481621	1.78456	0.0743321	0.254144	NA	Firmicutes
Bacteria_Firmicutes_Bacilli_Erysipelotrichales_Erysipelatoclostridiaceae_UCG.004_NA_2765	2.20305	1.5233	0.853857	1.78402	0.0744199	0.254144	Erysipelatoclostridiaceae	Firmicutes
Bacteria_Firmicutes_Clostridia_Peptococcales_Peptococcaceae_NA_NA_796	6.08684	0.692293	0.388807	1.78055	0.0749852	0.255313	Peptococcaceae	Firmicutes
Bacteria_Planctomycetota_vadinHA49_NA_NA_NA_NA_2080	1.69752	2.65237	1.48977	1.7804	0.0750113	0.255313	NA	Planctomycetota
Bacteria_Firmicutes_Clostridia_Christensenellales_Christensenellaceae_Christensenellaceae.R.7.group_NA_87	79.9227	-0.595512	0.334932	-1.77801	0.0754028	0.256152	Christensenellaceae	Firmicutes
Bacteria_Firmicutes_Clostridia_Christensenellales_Christensenellaceae_Christensenellaceae.R.7.group_NA_656	7.83313	0.887308	0.499405	1.77673	0.0756127	0.256152	Christensenellaceae	Firmicutes
Bacteria_Firmicutes_Clostridia_Clostridia.UCG.014_NA_NA_NA_681	7.36978	0.885944	0.498672	1.77661	0.075633	0.256152	NA	Firmicutes
Bacteria_Desulfobacterota_Desulfovibrionia_Desulfovibrionales_Desulfovibrionaceae_Desulfovibrio_NA_157	60.311	-0.455772	0.257373	-1.77086	0.0765837	0.258092	Desulfovibrionaceae	Desulfobacterota
Bacteria_Bacteroidota_Bacteroidia_Bacteroidales_Dysgonomonadaceae_NA_NA_790	15.2883	1.36813	0.772098	1.77197	0.0764004	0.258092	Dysgonomonadaceae	Bacteroidota
Bacteria_Firmicutes_Clostridia_Oscillospirales_Ruminococcaceae_NA_NA_2161	1.74286	-0.764658	0.431716	-1.77121	0.0765265	0.258092	Ruminococcaceae	Firmicutes
Bacteria_Firmicutes_Clostridia_NA_NA_NA_NA_1490	3.14515	0.654353	0.370156	1.76778	0.077098	0.259399	NA	Firmicutes
Bacteria_Firmicutes_Clostridia_NA_NA_NA_NA_1687	2.06056	0.772274	0.437412	1.76555	0.0774712	0.260227	NA	Firmicutes
Bacteria_Firmicutes_Clostridia_Oscillospirales_Ruminococcaceae_NA_NA_47	105.175	0.85766	0.486353	1.76345	0.0778244	0.260559	Ruminococcaceae	Firmicutes
Bacteria_Firmicutes_Clostridia_Christensenellales_Christensenellaceae_Christensenellaceae.R.7.group_NA_1973	2.34594	1.08854	0.617173	1.76375	0.0777733	0.260559	Christensenellaceae	Firmicutes
Bacteria_Firmicutes_Clostridia_Oscillospirales_Ruminococcaceae_NA_NA_679	16.17	0.714203	0.40726	1.75368	0.0794856	0.265687	Ruminococcaceae	Firmicutes
Bacteria_Firmicutes_Clostridia_Clostridia.vadinBB60.group_NA_NA_NA_2569	2.32656	1.60012	0.915249	1.74829	0.0804139	0.268352	NA	Firmicutes
Bacteria_Firmicutes_Clostridia_Oscillospirales_Ruminococcaceae_Candidatus.Soleaferrea_NA_1006	8.7434	-0.92161	0.527906	-1.74579	0.0808483	0.269363	Ruminococcaceae	Firmicutes
Bacteria_Bacteroidota_Bacteroidia_Bacteroidales_Rikenellaceae_Alistipes_NA_512	10.9193	-1.88032	1.07781	-1.74458	0.0810588	0.269626	Rikenellaceae	Bacteroidota
Bacteria_Firmicutes_Clostridia_Clostridia.UCG.014_NA_NA_NA_899	3.51347	1.53546	0.881924	1.74104	0.081677	0.271242	NA	Firmicutes
Bacteria_Bacteroidota_Bacteroidia_Bacteroidales_Tannerellaceae_Parabacteroides_NA_184	25.8753	-0.755772	0.435501	-1.73541	0.0826684	0.273206	Tannerellaceae	Bacteroidota
Bacteria_Desulfobacterota_Desulfovibrionia_Desulfovibrionales_Desulfovibrionaceae_Desulfovibrio_NA_1209	3.20949	1.2441	0.716388	1.73663	0.0824518	0.273206	Desulfovibrionaceae	Desulfobacterota
Bacteria_Firmicutes_Bacilli_RF39_NA_NA_NA_1634	4.44338	0.834106	0.480626	1.73546	0.0826596	0.273206	NA	Firmicutes
Bacteria_Bacteroidota_Bacteroidia_Sphingobacteriales_NA_NA_NA_53	58.6138	1.00784	0.582088	1.73142	0.0833762	0.274923	NA	Bacteroidota
Bacteria_Firmicutes_Clostridia_Oscillospirales_Ruminococcaceae_Candidatus.Soleaferrea_NA_2791	1.35763	-1.17023	0.676053	-1.73097	0.0834563	0.274923	Ruminococcaceae	Firmicutes
Bacteria_Elusimicrobiota_Elusimicrobia_Elusimicrobiales_Elusimicrobiaceae_Elusimicrobium_NA_1331	2.56794	1.08636	0.628466	1.72859	0.0838827	0.275884	Elusimicrobiaceae	Elusimicrobiota
Bacteria_Firmicutes_Bacilli_RF39_NA_NA_NA_2580	1.3538	-2.07461	1.20143	-1.72678	0.0842072	0.276507	NA	Firmicutes
Bacteria_Bacteroidota_Bacteroidia_Bacteroidales_Marinifilaceae_Odoribacter_NA_333	75.9204	-0.925079	0.536659	-1.72377	0.0847489	0.277841	Marinifilaceae	Bacteroidota
Bacteria_Planctomycetota_vadinHA49_NA_NA_NA_NA_1586	5.02044	0.615715	0.358225	1.71879	0.0856521	0.279599	NA	Planctomycetota
Bacteria_Firmicutes_Bacilli_RF39_NA_NA_NA_1810	2.96728	1.10558	0.643212	1.71885	0.0856423	0.279599	NA	Firmicutes
Bacteria_Firmicutes_Clostridia_Oscillospirales_Ruminococcaceae_NA_NA_1880	1.34763	0.880975	0.512769	1.71807	0.085783	0.279599	Ruminococcaceae	Firmicutes
Bacteria_Actinobacteriota_Actinobacteria_Actinomycetales_Actinomycetaceae_Actinomyces_NA_1881	2.88469	0.962879	0.560527	1.71781	0.0858311	0.279599	Actinomycetaceae	Actinobacteriota
Bacteria_Desulfobacterota_Desulfovibrionia_Desulfovibrionales_Desulfovibrionaceae_Desulfovibrio_NA_563	9.79347	-0.679687	0.396163	-1.71567	0.0862219	0.280426	Desulfovibrionaceae	Desulfobacterota
Bacteria_Firmicutes_Clostridia_NA_NA_NA_NA_2790	1.59909	1.33368	0.778188	1.71383	0.0865593	0.281078	NA	Firmicutes
Bacteria_Firmicutes_Clostridia_Oscillospirales_Ruminococcaceae_Incertae.Sedis_NA_464	16.9842	-0.834516	0.48802	-1.71	0.0872653	0.2829	Ruminococcaceae	Firmicutes
Bacteria_Firmicutes_Clostridia_Clostridia.vadinBB60.group_NA_NA_NA_998	4.18428	-1.42619	0.834737	-1.70855	0.0875347	0.2829	NA	Firmicutes
Bacteria_Firmicutes_Clostridia_Christensenellales_Christensenellaceae_Christensenellaceae.R.7.group_NA_1042	3.84118	0.834495	0.488287	1.70903	0.0874463	0.2829	Christensenellaceae	Firmicutes
Bacteria_Firmicutes_Clostridia_Christensenellales_Christensenellaceae_Christensenellaceae.R.7.group_NA_1655	2.08442	0.963368	0.564589	1.70632	0.0879489	0.283791	Christensenellaceae	Firmicutes
Bacteria_Firmicutes_Clostridia_Peptococcales_Peptococcaceae_NA_NA_824	6.04451	0.555694	0.325977	1.7047	0.0882499	0.284314	Peptococcaceae	Firmicutes
Bacteria_Firmicutes_Clostridia_Christensenellales_Christensenellaceae_Christensenellaceae.R.7.group_NA_902	9.85089	0.590493	0.346784	1.70277	0.0886116	0.285032	Christensenellaceae	Firmicutes
Bacteria_Bacteroidota_Bacteroidia_Bacteroidales_Rs.E47.termite.group_NA_NA_664	6.21275	-1.13612	0.668703	-1.699	0.0893197	0.28641	Rs.E47.termite.group	Bacteroidota
Bacteria_Firmicutes_Bacilli_RF39_NA_NA_NA_2415	1.95579	-2.17328	1.27887	-1.69937	0.0892489	0.28641	NA	Firmicutes
Bacteria_Firmicutes_Clostridia_Lachnospirales_Lachnospiraceae_NA_NA_467	7.21027	-1.68513	0.993271	-1.69655	0.0897822	0.287443	Lachnospiraceae	Firmicutes
Bacteria_Bacteroidota_Bacteroidia_Bacteroidales_Dysgonomonadaceae_NA_NA_37	105.118	1.13972	0.672501	1.69474	0.0901242	0.287696	Dysgonomonadaceae	Bacteroidota
Bacteria_Firmicutes_Clostridia_NA_NA_NA_NA_978	10.364	0.434962	0.256668	1.69465	0.0901421	0.287696	NA	Firmicutes
Bacteria_Firmicutes_Clostridia_Lachnospirales_Lachnospiraceae_Robinsoniella_NA_1565	10.2578	1.18846	0.701942	1.6931	0.0904368	0.288188	Lachnospiraceae	Firmicutes
Bacteria_Desulfobacterota_Desulfovibrionia_Desulfovibrionales_Desulfovibrionaceae_NA_NA_296	20.6477	-0.59964	0.354807	-1.69005	0.091019	0.289144	Desulfovibrionaceae	Desulfobacterota
Bacteria_Firmicutes_Clostridia_Christensenellales_Christensenellaceae_Christensenellaceae.R.7.group_NA_1678	4.12232	-0.946883	0.560082	-1.69061	0.0909106	0.289144	Christensenellaceae	Firmicutes
Bacteria_Firmicutes_Clostridia_Oscillospirales_Oscillospiraceae_Colidextribacter_NA_51	128.172	-0.471956	0.279624	-1.68782	0.0914456	0.289822	Oscillospiraceae	Firmicutes
Bacteria_Firmicutes_Clostridia_NA_NA_NA_NA_1343	8.83714	-0.995741	0.590083	-1.68746	0.0915153	0.289822	NA	Firmicutes
Bacteria_Actinobacteriota_Actinobacteria_Bifidobacteriales_Bifidobacteriaceae_Bifidobacterium_NA_1197	2.68327	-1.05831	0.628016	-1.68517	0.0919566	0.29077	Bifidobacteriaceae	Actinobacteriota
Bacteria_Firmicutes_BRH.c20a_NA_NA_NA_NA_18	219.808	-0.584906	0.347516	-1.68311	0.0923544	0.291129	NA	Firmicutes
Bacteria_Bacteroidota_Bacteroidia_Bacteroidales_Dysgonomonadaceae_Candidatus.Armantifilum_NA_90	33.3679	0.9286	0.551708	1.68314	0.0923487	0.291129	Dysgonomonadaceae	Bacteroidota
Bacteria_Firmicutes_Clostridia_Oscillospirales_Ruminococcaceae_NA_NA_1481	2.65744	0.932694	0.554553	1.68189	0.0925909	0.291427	Ruminococcaceae	Firmicutes
Bacteria_Firmicutes_Clostridia_Lachnospirales_Lachnospiraceae_Incertae.Sedis_NA_1247	6.68604	0.931867	0.55808	1.66977	0.0949645	0.298439	Lachnospiraceae	Firmicutes
Bacteria_Firmicutes_Clostridia_Oscillospirales_Ruminococcaceae_NA_NA_1002	4.78896	0.883536	0.52979	1.66771	0.0953733	0.299265	Ruminococcaceae	Firmicutes
Bacteria_Bacteroidota_Bacteroidia_Bacteroidales_Dysgonomonadaceae_Dysgonomonas_NA_386	10.0983	-1.77249	1.06764	-1.6602	0.0968741	0.303509	Dysgonomonadaceae	Bacteroidota
Bacteria_Desulfobacterota_Desulfovibrionia_Desulfovibrionales_Desulfovibrionaceae_Desulfovibrio_NA_1723	2.10647	-1.96507	1.18421	-1.6594	0.0970347	0.303548	Desulfovibrionaceae	Desulfobacterota
Bacteria_Firmicutes_Clostridia_Oscillospirales_Butyricicoccaceae_UCG.009_NA_638	9.65443	0.616778	0.372247	1.6569	0.0975388	0.30466	Butyricicoccaceae	Firmicutes
Bacteria_Desulfobacterota_Desulfovibrionia_Desulfovibrionales_Desulfovibrionaceae_NA_NA_238	23.7929	-0.69086	0.417338	-1.6554	0.0978441	0.305148	Desulfovibrionaceae	Desulfobacterota
Bacteria_Firmicutes_Clostridia_Oscillospirales_Ruminococcaceae_NA_NA_688	8.51823	0.833582	0.503858	1.6544	0.0980461	0.305314	Ruminococcaceae	Firmicutes
Bacteria_Firmicutes_Clostridia_Oscillospirales_Ruminococcaceae_NA_NA_1026	4.23935	0.514569	0.311438	1.65224	0.0984865	0.30622	Ruminococcaceae	Firmicutes
Bacteria_Bacteroidota_Bacteroidia_Bacteroidales_Rikenellaceae_Alistipes_NA_409	15.0486	0.673129	0.408424	1.64811	0.0993297	0.307907	Rikenellaceae	Bacteroidota
Bacteria_Firmicutes_Clostridia_Peptostreptococcales.Tissierellales_Anaerovoracaceae_NA_NA_729	10.4028	0.594391	0.360513	1.64874	0.0992011	0.307907	Anaerovoracaceae	Firmicutes
Bacteria_Planctomycetota_vadinHA49_NA_NA_NA_NA_969	9.18587	0.55802	0.339182	1.64519	0.0999299	0.308657	NA	Planctomycetota
Bacteria_Firmicutes_Clostridia_Lachnospirales_Lachnospiraceae_Incertae.Sedis_NA_1125	3.80668	-0.993256	0.604167	-1.64401	0.100174	0.308657	Lachnospiraceae	Firmicutes
Bacteria_Patescibacteria_Gracilibacteria_JGI.0000069.P22_NA_NA_NA_1392	2.83018	1.04532	0.635124	1.64585	0.0997937	0.308657	NA	Patescibacteria
Bacteria_Bacteroidota_Bacteroidia_Bacteroidales_Rikenellaceae_Rikenellaceae.RC9.gut.group_NA_2688	21.0509	1.41724	0.861908	1.6443	0.100114	0.308657	Rikenellaceae	Bacteroidota
Bacteria_Bacteroidota_Bacteroidia_Bacteroidales_Paludibacteraceae_NA_NA_509	14.4032	0.665485	0.406082	1.63879	0.101256	0.311055	Paludibacteraceae	Bacteroidota
Bacteria_Firmicutes_Clostridia_Peptococcales_Peptococcaceae_NA_NA_927	14.5496	-0.521988	0.318491	-1.63894	0.101225	0.311055	Peptococcaceae	Firmicutes
Bacteria_Desulfobacterota_Desulfovibrionia_Desulfovibrionales_Desulfovibrionaceae_Desulfovibrio_NA_229	17.6985	-1.34213	0.819582	-1.63758	0.10151	0.311367	Desulfovibrionaceae	Desulfobacterota
Bacteria_Firmicutes_Clostridia_Oscillospirales_Oscillospiraceae_NK4A214.group_NA_2327	2.0907	-0.904765	0.553485	-1.63467	0.102119	0.312767	Oscillospiraceae	Firmicutes
Bacteria_Firmicutes_Clostridia_Peptostreptococcales.Tissierellales_Anaerovoracaceae_NA_NA_546	9.32063	0.645443	0.397071	1.62551	0.104054	0.317743	Anaerovoracaceae	Firmicutes
Bacteria_Planctomycetota_vadinHA49_NA_NA_NA_NA_2129	1.10074	1.12568	0.692282	1.62604	0.103941	0.317743	NA	Planctomycetota
Bacteria_Synergistota_Synergistia_Synergistales_Synergistaceae_Candidatus.Tammella_NA_198	26.9757	0.447228	0.275428	1.62376	0.104428	0.318411	Synergistaceae	Synergistota
Bacteria_Firmicutes_Bacilli_Lactobacillales_Enterococcaceae_Enterococcus_NA_13	199.921	0.654099	0.40426	1.61802	0.105659	0.318504	Enterococcaceae	Firmicutes
Bacteria_Bacteroidota_Bacteroidia_Bacteroidales_Bacteroidaceae_Bacteroides_NA_263	33.0495	-0.781361	0.482657	-1.61888	0.105474	0.318504	Bacteroidaceae	Bacteroidota
Bacteria_Elusimicrobiota_Elusimicrobia_Elusimicrobiales_Elusimicrobiaceae_Elusimicrobium_NA_659	9.61943	0.933213	0.576102	1.61988	0.105259	0.318504	Elusimicrobiaceae	Elusimicrobiota
Bacteria_Firmicutes_Clostridia_Oscillospirales_Ruminococcaceae_NA_NA_781	5.8797	0.435719	0.269804	1.61494	0.106323	0.318504	Ruminococcaceae	Firmicutes
Bacteria_Firmicutes_Clostridia_Oscillospirales_Ruminococcaceae_NA_NA_1328	4.20827	0.418931	0.259251	1.61593	0.10611	0.318504	Ruminococcaceae	Firmicutes
Bacteria_Deferribacterota_Deferribacteres_Deferribacterales_Deferribacteraceae_Mucispirillum_NA_1443	2.91449	-0.852199	0.527327	-1.61607	0.106078	0.318504	Deferribacteraceae	Deferribacterota
Bacteria_Firmicutes_Clostridia_NA_NA_NA_NA_1626	4.11682	0.476544	0.294879	1.61607	0.10608	0.318504	NA	Firmicutes
Bacteria_Firmicutes_Clostridia_Oscillospirales_Ruminococcaceae_NA_NA_1692	2.85741	0.720314	0.446031	1.61494	0.106323	0.318504	Ruminococcaceae	Firmicutes
Bacteria_Firmicutes_Clostridia_Oscillospirales_Hydrogenoanaerobacterium_NA_NA_1778	2.6428	-1.16559	0.720971	-1.6167	0.105944	0.318504	Hydrogenoanaerobacterium	Firmicutes
Bacteria_Elusimicrobiota_Endomicrobia_Endomicrobiales_Endomicrobiaceae_Endomicrobium_NA_1872	1.7704	0.987482	0.610796	1.61671	0.10594	0.318504	Endomicrobiaceae	Elusimicrobiota
Bacteria_Firmicutes_Clostridia_Oscillospirales_Ruminococcaceae_Ruminococcus_NA_2745	3.46305	4.03201	2.49182	1.6181	0.105641	0.318504	Ruminococcaceae	Firmicutes
Bacteria_Proteobacteria_Alphaproteobacteria_Rhodospirillales_NA_NA_NA_2813	1.16542	-1.48236	0.914262	-1.62137	0.104938	0.318504	NA	Proteobacteria
Bacteria_Bacteroidota_Bacteroidia_Bacteroidales_Rikenellaceae_Rikenellaceae.RC9.gut.group_NA_1346	7.09383	1.53978	0.953988	1.61404	0.106518	0.318621	Rikenellaceae	Bacteroidota
Bacteria_Bacteroidota_Bacteroidia_Bacteroidales_Dysgonomonadaceae_NA_NA_85	73.9655	-0.822948	0.510489	-1.61208	0.106945	0.319353	Dysgonomonadaceae	Bacteroidota
Bacteria_Firmicutes_Clostridia_Oscillospirales_Ruminococcaceae_Candidatus.Soleaferrea_NA_351	14.5507	-0.680684	0.422396	-1.61148	0.107075	0.319353	Ruminococcaceae	Firmicutes
Bacteria_Firmicutes_Clostridia_Christensenellales_Christensenellaceae_NA_NA_2461	2.0421	0.796544	0.494919	1.60944	0.10752	0.320215	Christensenellaceae	Firmicutes
Bacteria_Firmicutes_Clostridia_Christensenellales_Christensenellaceae_Christensenellaceae.R.7.group_NA_477	12.219	1.01096	0.629911	1.60493	0.108509	0.322692	Christensenellaceae	Firmicutes
Bacteria_Bacteroidota_Bacteroidia_Bacteroidales_Rikenellaceae_Rikenellaceae.RC9.gut.group_NA_1040	50.1695	1.08733	0.678004	1.60372	0.108775	0.322829	Rikenellaceae	Bacteroidota
Bacteria_Firmicutes_Clostridia_Clostridia.vadinBB60.group_NA_NA_NA_1587	3.33448	0.910918	0.568155	1.60329	0.10887	0.322829	NA	Firmicutes
Bacteria_Firmicutes_Clostridia_Oscillospirales_Ruminococcaceae_NA_NA_904	6.51051	0.461205	0.288485	1.59871	0.109884	0.324896	Ruminococcaceae	Firmicutes
Bacteria_Firmicutes_Clostridia_Oscillospirales_Ruminococcaceae_NA_NA_1608	2.25692	1.35332	0.846432	1.59885	0.109853	0.324896	Ruminococcaceae	Firmicutes
Bacteria_Firmicutes_Clostridia_Oscillospirales_Ruminococcaceae_Incertae.Sedis_NA_2013	1.26007	1.45065	0.908132	1.5974	0.110177	0.325292	Ruminococcaceae	Firmicutes
Bacteria_Bacteroidota_Bacteroidia_Bacteroidales_Dysgonomonadaceae_Candidatus.Symbiothrix_NA_2714	5.23924	0.909323	0.569893	1.5956	0.110577	0.326005	Dysgonomonadaceae	Bacteroidota
Bacteria_Desulfobacterota_Desulfovibrionia_Desulfovibrionales_Desulfovibrionaceae_NA_NA_619	13.5861	-0.435845	0.273637	-1.59278	0.111209	0.326974	Desulfovibrionaceae	Desulfobacterota
Bacteria_Firmicutes_Clostridia_NA_NA_NA_NA_1291	5.49536	-1.35233	0.849161	-1.59254	0.111263	0.326974	NA	Firmicutes
Bacteria_Planctomycetota_vadinHA49_NA_NA_NA_NA_1786	6.10054	0.671691	0.421917	1.592	0.111385	0.326974	NA	Planctomycetota
Bacteria_Firmicutes_Clostridia_Clostridia.UCG.014_NA_NA_NA_1117	5.01648	1.19876	0.754066	1.58973	0.111896	0.328004	NA	Firmicutes
Bacteria_Firmicutes_Clostridia_Peptococcales_Peptococcaceae_NA_NA_1573	2.09211	0.812324	0.511573	1.58789	0.112311	0.328749	Peptococcaceae	Firmicutes
Bacteria_Desulfobacterota_Desulfovibrionia_Desulfovibrionales_Desulfovibrionaceae_Desulfovibrio_NA_580	23.0283	0.808487	0.509528	1.58674	0.112572	0.329044	Desulfovibrionaceae	Desulfobacterota
Bacteria_Firmicutes_Clostridia_Christensenellales_Christensenellaceae_Christensenellaceae.R.7.group_NA_1610	1.62591	-0.761191	0.479997	-1.58583	0.112779	0.32918	Christensenellaceae	Firmicutes
Bacteria_Bacteroidota_Bacteroidia_Bacteroidales_Marinifilaceae_Odoribacter_NA_66	84.0364	-0.868661	0.548268	-1.58437	0.113109	0.329206	Marinifilaceae	Bacteroidota
Bacteria_Synergistota_Synergistia_Synergistales_Synergistaceae_Fretibacterium_NA_1164	1.71018	-1.1144	0.703359	-1.58439	0.113104	0.329206	Synergistaceae	Synergistota
Bacteria_Firmicutes_Clostridia_Oscillospirales_Ruminococcaceae_NA_NA_1292	3.79747	0.509511	0.321767	1.58348	0.113312	0.329329	Ruminococcaceae	Firmicutes
Bacteria_Firmicutes_Clostridia_Christensenellales_Christensenellaceae_NA_NA_1142	3.80446	0.850481	0.537564	1.5821	0.113627	0.32964	Christensenellaceae	Firmicutes
Bacteria_Firmicutes_Clostridia_Christensenellales_Christensenellaceae_Christensenellaceae.R.7.group_NA_1375	2.61176	0.699356	0.442183	1.5816	0.113741	0.32964	Christensenellaceae	Firmicutes
Bacteria_Desulfobacterota_Desulfovibrionia_Desulfovibrionales_Desulfovibrionaceae_Desulfovibrio_NA_633	7.63105	-0.479368	0.30485	-1.57247	0.115841	0.334778	Desulfovibrionaceae	Desulfobacterota
Bacteria_Firmicutes_Clostridia_Oscillospirales_Ruminococcaceae_Candidatus.Soleaferrea_NA_723	9.41467	-0.449908	0.286102	-1.57254	0.115824	0.334778	Ruminococcaceae	Firmicutes
Bacteria_Bacteroidota_Bacteroidia_Bacteroidales_Dysgonomonadaceae_Dysgonomonas_NA_413	10.1111	1.06584	0.679201	1.56925	0.11659	0.335995	Dysgonomonadaceae	Bacteroidota
Bacteria_Actinobacteriota_Coriobacteriia_Coriobacteriales_Coriobacteriales.Incertae.Sedis_Raoultibacter_NA_864	2.57036	1.16697	0.743418	1.56974	0.116476	0.335995	Coriobacteriales.Incertae.Sedis	Actinobacteriota
Bacteria_Bacteroidota_Bacteroidia_Bacteroidales_Rikenellaceae_Rikenellaceae.RC9.gut.group_NA_513	12.5965	-0.651903	0.416337	-1.56581	0.117394	0.336419	Rikenellaceae	Bacteroidota
Bacteria_Desulfobacterota_Desulfovibrionia_Desulfovibrionales_Desulfovibrionaceae_Desulfovibrio_NA_615	8.95188	-0.811243	0.517624	-1.56724	0.117058	0.336419	Desulfovibrionaceae	Desulfobacterota
Bacteria_Planctomycetota_vadinHA49_NA_NA_NA_NA_755	16.7471	0.473505	0.302159	1.56707	0.117097	0.336419	NA	Planctomycetota
Bacteria_Desulfobacterota_Desulfovibrionia_Desulfovibrionales_Desulfovibrionaceae_Desulfovibrio_NA_1150	8.21518	0.599219	0.382569	1.5663	0.117278	0.336419	Desulfovibrionaceae	Desulfobacterota
Bacteria_Bacteroidota_Bacteroidia_Bacteroidales_Rikenellaceae_Alistipes_NA_474	11.7038	-0.966694	0.61795	-1.56436	0.117734	0.336923	Rikenellaceae	Bacteroidota
Bacteria_Bacteroidota_Bacteroidia_Bacteroidales_Bacteroidaceae_Bacteroides_NA_421	6.67391	-1.45937	0.935154	-1.56057	0.118626	0.339002	Bacteroidaceae	Bacteroidota
Bacteria_Synergistota_Synergistia_Synergistales_Synergistaceae_Candidatus.Tammella_NA_207	19.4513	-0.534814	0.343215	-1.55825	0.119175	0.340096	Synergistaceae	Synergistota
Bacteria_Firmicutes_Clostridia_Oscillospirales_Oscillospiraceae_Intestinimonas_NA_447	40.085	-0.943085	0.606081	-1.55604	0.119699	0.341118	Oscillospiraceae	Firmicutes
Bacteria_Firmicutes_Bacilli_RF39_NA_NA_NA_1484	1.25905	1.26046	0.812784	1.55079	0.120952	0.343877	NA	Firmicutes
Bacteria_Firmicutes_Bacilli_RF39_NA_NA_NA_1719	2.37259	1.04357	0.673018	1.55058	0.121003	0.343877	NA	Firmicutes
Bacteria_Firmicutes_Clostridia_Oscillospirales_Oscillospiraceae_NK4A214.group_NA_1479	3.75141	0.708328	0.457079	1.54968	0.121218	0.34401	Oscillospiraceae	Firmicutes
Bacteria_Firmicutes_Bacilli_Acholeplasmatales_Acholeplasmataceae_Acholeplasma_NA_503	17.1273	-0.807751	0.52292	-1.54469	0.122421	0.345123	Acholeplasmataceae	Firmicutes
Bacteria_Firmicutes_Clostridia_Peptococcales_Peptococcaceae_NA_NA_1196	4.03711	0.801951	0.518365	1.54708	0.121845	0.345123	Peptococcaceae	Firmicutes
Bacteria_Firmicutes_Clostridia_Oscillospirales_Ruminococcaceae_NA_NA_1436	2.80311	0.773523	0.50068	1.54495	0.122359	0.345123	Ruminococcaceae	Firmicutes
Bacteria_Firmicutes_Clostridia_Peptococcales_Peptococcaceae_NA_NA_2084	2.3711	0.782989	0.506933	1.54456	0.122452	0.345123	Peptococcaceae	Firmicutes
Bacteria_Firmicutes_Clostridia_Peptococcales_Peptococcaceae_NA_NA_2095	4.64585	0.795926	0.515083	1.54524	0.122288	0.345123	Peptococcaceae	Firmicutes
Bacteria_Firmicutes_Clostridia_Christensenellales_Christensenellaceae_NA_NA_1457	4.53103	1.16205	0.753319	1.54257	0.122936	0.345685	Christensenellaceae	Firmicutes
Bacteria_Firmicutes_Clostridia_Lachnospirales_Lachnospiraceae_NA_NA_2702	7.57448	1.44631	0.93773	1.54235	0.122989	0.345685	Lachnospiraceae	Firmicutes
Bacteria_Firmicutes_Clostridia_Clostridia.UCG.014_NA_NA_NA_2183	1.21748	2.55248	1.65584	1.5415	0.123195	0.345789	NA	Firmicutes
Bacteria_Firmicutes_Clostridia_Lachnospirales_Lachnospiraceae_Tyzzerella_NA_620	15.9026	-0.805035	0.522791	-1.53988	0.12359	0.346155	Lachnospiraceae	Firmicutes
Bacteria_Planctomycetota_vadinHA49_NA_NA_NA_NA_2743	2.65798	2.01014	1.30565	1.53958	0.123663	0.346155	NA	Planctomycetota
Bacteria_Bacteroidota_Bacteroidia_Bacteroidales_Dysgonomonadaceae_NA_NA_75	89.5868	0.584367	0.380474	1.53589	0.124565	0.347731	Dysgonomonadaceae	Bacteroidota
Bacteria_Firmicutes_Clostridia_Oscillospirales_Ruminococcaceae_NA_NA_500	10.4034	0.464935	0.302646	1.53624	0.12448	0.347731	Ruminococcaceae	Firmicutes
Bacteria_Firmicutes_Clostridia_Oscillospirales_Oscillospiraceae_NA_NA_1408	5.96241	0.783461	0.510609	1.53437	0.12494	0.348301	Oscillospiraceae	Firmicutes
Bacteria_Desulfobacterota_Desulfovibrionia_Desulfovibrionales_Desulfovibrionaceae_Desulfovibrio_NA_958	5.48021	-0.891971	0.581641	-1.53354	0.125143	0.348393	Desulfovibrionaceae	Desulfobacterota
Bacteria_Bacteroidota_Bacteroidia_Bacteroidales_M2PB4.65.termite.group_NA_NA_2817	1.29052	2.19212	1.43054	1.53237	0.12543	0.348719	M2PB4.65.termite.group	Bacteroidota
Bacteria_Firmicutes_Bacilli_Erysipelotrichales_Erysipelatoclostridiaceae_Erysipelatoclostridium_NA_161	40.27	0.838753	0.547971	1.53065	0.125856	0.349429	Erysipelatoclostridiaceae	Firmicutes
Bacteria_Desulfobacterota_Desulfovibrionia_Desulfovibrionales_Desulfovibrionaceae_Desulfovibrio_NA_662	8.97831	-1.01189	0.662036	-1.52845	0.126402	0.35047	Desulfovibrionaceae	Desulfobacterota
Bacteria_Firmicutes_Clostridia_Lachnospirales_Lachnospiraceae_NA_NA_264	14.8559	0.683514	0.448383	1.5244	0.127409	0.352347	Lachnospiraceae	Firmicutes
Bacteria_Bacteroidota_Bacteroidia_Bacteroidales_Tannerellaceae_Parabacteroides_NA_494	10.9985	-0.759304	0.498435	-1.52338	0.127665	0.352347	Tannerellaceae	Bacteroidota
Bacteria_Firmicutes_Clostridia_Oscillospirales_Ruminococcaceae_NA_NA_975	4.92904	0.58827	0.386265	1.52297	0.127766	0.352347	Ruminococcaceae	Firmicutes
Bacteria_Firmicutes_Clostridia_Oscillospirales_Ruminococcaceae_Candidatus.Soleaferrea_NA_1200	5.88923	0.814963	0.535046	1.52316	0.127718	0.352347	Ruminococcaceae	Firmicutes
Bacteria_Firmicutes_Clostridia_Christensenellales_Christensenellaceae_Christensenellaceae.R.7.group_NA_1055	5.16049	0.523271	0.343762	1.52219	0.127961	0.352353	Christensenellaceae	Firmicutes
Bacteria_Actinobacteriota_Coriobacteriia_Coriobacteriales_Coriobacteriales.Incertae.Sedis_Raoultibacter_NA_1144	4.82661	0.661173	0.434529	1.52159	0.128113	0.352353	Coriobacteriales.Incertae.Sedis	Actinobacteriota
Bacteria_Firmicutes_Clostridia_Oscillospirales_Ruminococcaceae_Candidatus.Soleaferrea_NA_1008	3.93188	-1.06324	0.699248	-1.52055	0.128373	0.352597	Ruminococcaceae	Firmicutes
Bacteria_Firmicutes_Clostridia_Oscillospirales_Ruminococcaceae_Incertae.Sedis_NA_337	11.9731	-1.6206	1.0682	-1.51712	0.129235	0.354489	Ruminococcaceae	Firmicutes
Bacteria_Bacteroidota_Bacteroidia_Bacteroidales_Rikenellaceae_Alistipes_NA_915	7.93839	0.953948	0.629438	1.51555	0.129632	0.355102	Rikenellaceae	Bacteroidota
Bacteria_Firmicutes_Clostridia_Lachnospirales_Lachnospiraceae_Tuzzerella_NA_427	19.4737	0.665367	0.441583	1.50678	0.131868	0.358352	Lachnospiraceae	Firmicutes
Bacteria_Firmicutes_Clostridia_Oscillospirales_Ruminococcaceae_NA_NA_655	10.7082	-0.588299	0.390135	-1.50794	0.131571	0.358352	Ruminococcaceae	Firmicutes
Bacteria_Firmicutes_Clostridia_Oscillospirales_Butyricicoccaceae_UCG.009_NA_832	4.7909	0.554565	0.367814	1.50773	0.131623	0.358352	Butyricicoccaceae	Firmicutes
Bacteria_Desulfobacterota_Desulfovibrionia_Desulfovibrionales_Desulfovibrionaceae_Desulfovibrio_NA_883	5.10311	1.13187	0.750403	1.50835	0.131465	0.358352	Desulfovibrionaceae	Desulfobacterota
Bacteria_Firmicutes_Clostridia_Lachnospirales_Lachnospiraceae_Tyzzerella_NA_987	3.44197	-0.809197	0.53667	-1.50781	0.131603	0.358352	Lachnospiraceae	Firmicutes
Bacteria_Firmicutes_Clostridia_NA_NA_NA_NA_1512	2.26136	0.610783	0.405244	1.5072	0.13176	0.358352	NA	Firmicutes
Bacteria_Firmicutes_Clostridia_Lachnospirales_Lachnospiraceae_NA_NA_476	30.5664	0.609542	0.405321	1.50385	0.13262	0.359443	Lachnospiraceae	Firmicutes
Bacteria_Bacteroidota_Bacteroidia_Bacteroidales_Bacteroidaceae_Bacteroides_NA_2358	1.27132	-1.07475	0.714569	-1.50405	0.132569	0.359443	Bacteroidaceae	Bacteroidota
Bacteria_Bacteroidota_Bacteroidia_Bacteroidales_PeH15_NA_NA_2708	8.80697	1.63669	1.08892	1.50305	0.132826	0.359526	PeH15	Bacteroidota
Bacteria_Bacteroidota_Bacteroidia_Bacteroidales_Paludibacteraceae_NA_NA_994	3.04148	-1.51018	1.00851	-1.49744	0.134279	0.362979	Paludibacteraceae	Bacteroidota
Bacteria_Desulfobacterota_Desulfovibrionia_Desulfovibrionales_Desulfovibrionaceae_Desulfovibrio_NA_459	19.1495	-0.489824	0.327262	-1.49673	0.134462	0.362996	Desulfovibrionaceae	Desulfobacterota
Bacteria_Bacteroidota_Bacteroidia_Bacteroidales_PeH15_NA_NA_585	21.3449	0.884756	0.592083	1.49431	0.135094	0.363901	PeH15	Bacteroidota
Bacteria_Desulfobacterota_Desulfovibrionia_Desulfovibrionales_Desulfovibrionaceae_Desulfovibrio_NA_1824	2.82331	1.36733	0.915159	1.49409	0.135153	0.363901	Desulfovibrionaceae	Desulfobacterota
Bacteria_Firmicutes_Clostridia_Lachnospirales_Lachnospiraceae_Incertae.Sedis_NA_235	31.4316	-0.685781	0.461652	-1.48549	0.137413	0.367429	Lachnospiraceae	Firmicutes
Bacteria_Firmicutes_Clostridia_Christensenellales_Christensenellaceae_Christensenellaceae.R.7.group_NA_827	12.5741	-0.989957	0.66663	-1.48502	0.137539	0.367429	Christensenellaceae	Firmicutes
Bacteria_Bacteroidota_Bacteroidia_Bacteroidales_Rikenellaceae_Rikenella_NA_878	18.0168	1.33875	0.899492	1.48834	0.13666	0.367429	Rikenellaceae	Bacteroidota
Bacteria_Desulfobacterota_Desulfovibrionia_Desulfovibrionales_Desulfovibrionaceae_Desulfovibrio_NA_1398	3.08324	-1.32943	0.894712	-1.48588	0.137312	0.367429	Desulfovibrionaceae	Desulfobacterota
Bacteria_Firmicutes_Clostridia_Christensenellales_Christensenellaceae_Christensenellaceae.R.7.group_NA_2056	1.66294	0.848138	0.57072	1.48608	0.137257	0.367429	Christensenellaceae	Firmicutes
Bacteria_Firmicutes_Clostridia_Oscillospirales_Ruminococcaceae_NA_NA_2773	1.64844	0.744302	0.500342	1.48759	0.13686	0.367429	Ruminococcaceae	Firmicutes
Bacteria_Bacteroidota_Bacteroidia_Bacteroidales_Paludibacteraceae_NA_NA_657	5.22098	-1.1512	0.775835	-1.48382	0.137857	0.367799	Paludibacteraceae	Bacteroidota
Bacteria_Firmicutes_Clostridia_Lachnospirales_Lachnospiraceae_Incertae.Sedis_NA_857	14.6021	0.756628	0.510394	1.48244	0.138223	0.368296	Lachnospiraceae	Firmicutes
Bacteria_Bacteroidota_Bacteroidia_Bacteroidales_COB.P4.1.termite.group_NA_NA_253	19.0948	0.755046	0.509655	1.48149	0.138477	0.368494	COB.P4.1.termite.group	Bacteroidota
Bacteria_Firmicutes_Clostridia_Peptostreptococcales.Tissierellales_Anaerovoracaceae_NA_NA_344	17.2604	0.778521	0.526124	1.47973	0.138945	0.369259	Anaerovoracaceae	Firmicutes
Bacteria_Desulfobacterota_Desulfovibrionia_Desulfovibrionales_Desulfovibrionaceae_Desulfovibrio_NA_293	16.0988	-1.09289	0.741268	-1.47435	0.140388	0.369729	Desulfovibrionaceae	Desulfobacterota
Bacteria_Firmicutes_Clostridia_Christensenellales_Christensenellaceae_Christensenellaceae.R.7.group_NA_625	21.4381	-0.515434	0.349052	-1.47667	0.139765	0.369729	Christensenellaceae	Firmicutes
Bacteria_Campylobacterota_Campylobacteria_Campylobacterales_Sulfurospirillaceae_Sulfurospirillum_NA_936	3.35671	-1.37374	0.932131	-1.47376	0.140545	0.369729	Sulfurospirillaceae	Campylobacterota
Bacteria_Firmicutes_Clostridia_Christensenellales_Christensenellaceae_Christensenellaceae.R.7.group_NA_1060	6.47657	0.544193	0.368602	1.47637	0.139845	0.369729	Christensenellaceae	Firmicutes
Bacteria_Firmicutes_Bacilli_RF39_NA_NA_NA_1410	3.5088	0.806732	0.546195	1.477	0.139675	0.369729	NA	Firmicutes
Bacteria_Firmicutes_Clostridia_Oscillospirales_Oscillospiraceae_Intestinimonas_NA_1519	2.9138	-0.69599	0.471545	-1.47598	0.13995	0.369729	Oscillospiraceae	Firmicutes
Bacteria_Firmicutes_Clostridia_Clostridia.vadinBB60.group_NA_NA_NA_1642	3.41396	-0.627552	0.425838	-1.47369	0.140566	0.369729	NA	Firmicutes
Bacteria_Firmicutes_Bacilli_RF39_NA_NA_NA_2152	1.56611	1.35193	0.91628	1.47545	0.140091	0.369729	NA	Firmicutes
Bacteria_Bacteroidota_Bacteroidia_Bacteroidales_Rikenellaceae_Alistipes_NA_644	3.91193	-1.39438	0.951435	-1.46556	0.142769	0.375043	Rikenellaceae	Bacteroidota
Bacteria_Firmicutes_Clostridia_Oscillospirales_Ruminococcaceae_NA_NA_1802	2.16298	0.735289	0.50214	1.46431	0.143109	0.375455	Ruminococcaceae	Firmicutes
Bacteria_Bacteroidota_Bacteroidia_Bacteroidales_Paludibacteraceae_NA_NA_307	21.1836	-0.550295	0.376108	-1.46313	0.143431	0.37582	Paludibacteraceae	Bacteroidota
Bacteria_Bacteroidota_Bacteroidia_Bacteroidales_Dysgonomonadaceae_NA_NA_425	6.64896	-0.919199	0.628909	-1.46158	0.143857	0.376034	Dysgonomonadaceae	Bacteroidota
Bacteria_Desulfobacterota_Desulfobulbia_Desulfobulbales_Desulfobulbaceae_Desulfobulbus_NA_2692	15.113	1.08047	0.73929	1.46149	0.14388	0.376034	Desulfobulbaceae	Desulfobacterota
Bacteria_Desulfobacterota_Desulfovibrionia_Desulfovibrionales_Desulfovibrionaceae_Desulfovibrio_NA_1458	18.7423	0.955353	0.656201	1.45588	0.145425	0.379586	Desulfovibrionaceae	Desulfobacterota
Bacteria_Firmicutes_Clostridia_Oscillospirales_Ruminococcaceae_NA_NA_629	8.65858	0.57835	0.39759	1.45464	0.145769	0.380001	Ruminococcaceae	Firmicutes
Bacteria_Bacteroidota_Bacteroidia_Bacteroidales_Rikenellaceae_Alistipes_NA_458	11.1308	0.604795	0.41648	1.45216	0.146457	0.380953	Rikenellaceae	Bacteroidota
Bacteria_Firmicutes_Desulfitobacteriia_Desulfitobacteriales_Desulfitobacteriaceae_Desulfosporosinus_NA_2700	11.6806	0.819731	0.56456	1.45198	0.146506	0.380953	Desulfitobacteriaceae	Firmicutes
Bacteria_NA_NA_NA_NA_NA_NA_1740	1.77544	-0.650685	0.449431	-1.4478	0.147673	0.383502	NA	NA
Bacteria_Firmicutes_Clostridia_Oscillospirales_Ruminococcaceae_Candidatus.Soleaferrea_NA_1832	2.00819	0.60399	0.41789	1.44533	0.148364	0.384809	Ruminococcaceae	Firmicutes
Bacteria_Firmicutes_Clostridia_Oscillospirales_Oscillospiraceae_NA_NA_1052	4.15629	-0.625678	0.433399	-1.44365	0.148836	0.385544	Oscillospiraceae	Firmicutes
Bacteria_Firmicutes_Bacilli_RF39_NA_NA_NA_1063	7.42671	-1.21386	0.841369	-1.44272	0.149099	0.385737	NA	Firmicutes
Bacteria_Firmicutes_NA_NA_NA_NA_NA_1149	5.51439	0.43159	0.300078	1.43826	0.150361	0.388512	NA	Firmicutes
Bacteria_Desulfobacterota_Desulfovibrionia_Desulfovibrionales_Desulfovibrionaceae_NA_NA_889	4.39621	0.728746	0.507033	1.43727	0.15064	0.388742	Desulfovibrionaceae	Desulfobacterota
Bacteria_Firmicutes_Bacilli_RF39_NA_NA_NA_634	8.58248	1.23872	0.86257	1.43608	0.150978	0.389084	NA	Firmicutes
Bacteria_Proteobacteria_Alphaproteobacteria_Rhodospirillales_NA_NA_NA_1355	2.25826	1.04776	0.729903	1.43547	0.151152	0.389084	NA	Proteobacteria
Bacteria_Firmicutes_Clostridia_NA_NA_NA_NA_340	33.0487	-0.446057	0.311205	-1.43332	0.151766	0.390174	NA	Firmicutes
Bacteria_Firmicutes_NA_NA_NA_NA_NA_430	13.6232	0.419878	0.29344	1.43088	0.152464	0.390456	NA	Firmicutes
Bacteria_Desulfobacterota_Desulfovibrionia_Desulfovibrionales_Desulfovibrionaceae_Desulfovibrio_NA_1295	2.90974	-0.724987	0.506886	-1.43028	0.152638	0.390456	Desulfovibrionaceae	Desulfobacterota
Bacteria_Firmicutes_Clostridia_Christensenellales_Christensenellaceae_Christensenellaceae.R.7.group_NA_1312	1.69645	-1.63671	1.14283	-1.43215	0.152102	0.390456	Christensenellaceae	Firmicutes
Bacteria_Firmicutes_Bacilli_RF39_NA_NA_NA_2805	1.28216	0.963506	0.673122	1.4314	0.152316	0.390456	NA	Firmicutes
Bacteria_Bacteroidota_Bacteroidia_Bacteroidales_Rikenellaceae_Alistipes_NA_887	7.12095	1.471	1.02898	1.42957	0.15284	0.390485	Rikenellaceae	Bacteroidota
Bacteria_Firmicutes_Clostridia_Lachnospirales_Lachnospiraceae_Lachnospiraceae.UCG.010_NA_380	25.517	-0.719988	0.504457	-1.42725	0.153507	0.391214	Lachnospiraceae	Firmicutes
Bacteria_Firmicutes_Clostridia_Oscillospirales_Oscillospiraceae_Papillibacter_NA_525	17.9109	-0.597362	0.418465	-1.42751	0.153434	0.391214	Oscillospiraceae	Firmicutes
Bacteria_Firmicutes_Clostridia_Monoglobales_Monoglobaceae_Monoglobus_NA_1453	2.6141	0.986061	0.69288	1.42313	0.154698	0.393758	Monoglobaceae	Firmicutes
Bacteria_Firmicutes_Clostridia_Oscillospirales_Ruminococcaceae_NA_NA_972	5.38489	1.1114	0.781579	1.42199	0.155028	0.39411	Ruminococcaceae	Firmicutes
Bacteria_Bacteroidota_Bacteroidia_Bacteroidales_NA_NA_NA_1148	15.1216	1.0619	0.747238	1.4211	0.155288	0.394281	NA	Bacteroidota
Bacteria_Firmicutes_Clostridia_Christensenellales_Christensenellaceae_Christensenellaceae.R.7.group_NA_926	6.683	-0.594537	0.41935	-1.41776	0.156262	0.395773	Christensenellaceae	Firmicutes
Bacteria_Planctomycetota_vadinHA49_NA_NA_NA_NA_1799	7.35885	0.692164	0.488182	1.41784	0.156238	0.395773	NA	Planctomycetota
Bacteria_Firmicutes_Negativicutes_Veillonellales.Selenomonadales_Sporomusaceae_Dendrosporobacter_NA_483	12.2253	-0.566899	0.401141	-1.41322	0.157592	0.398188	Sporomusaceae	Firmicutes
Bacteria_Bacteroidota_Bacteroidia_Bacteroidales_Tannerellaceae_NA_NA_1811	11.3103	-0.841215	0.595266	-1.41318	0.157604	0.398188	Tannerellaceae	Bacteroidota
Bacteria_Rs.K70.termite.group_NA_NA_NA_NA_NA_582	10.285	0.657135	0.466313	1.40922	0.158771	0.400644	NA	Rs.K70.termite.group
Bacteria_Firmicutes_Clostridia_Oscillospirales_Ruminococcaceae_Ruminococcus_NA_636	6.60539	-1.84184	1.31108	-1.40483	0.160072	0.402933	Ruminococcaceae	Firmicutes
Bacteria_Firmicutes_Clostridia_Oscillospirales_Ruminococcaceae_NA_NA_2293	1.26934	1.87873	1.33727	1.4049	0.16005	0.402933	Ruminococcaceae	Firmicutes
Bacteria_Firmicutes_Clostridia_Christensenellales_Christensenellaceae_Christensenellaceae.R.7.group_NA_2128	1.011	0.861899	0.613894	1.40399	0.160323	0.403069	Christensenellaceae	Firmicutes
Bacteria_Firmicutes_Bacilli_RF39_NA_NA_NA_319	39.3945	-0.611343	0.437255	-1.39814	0.162072	0.404981	NA	Firmicutes
Bacteria_Firmicutes_Clostridia_Christensenellales_Christensenellaceae_NA_NA_417	16.2364	0.532908	0.380993	1.39873	0.161893	0.404981	Christensenellaceae	Firmicutes
Bacteria_Firmicutes_Clostridia_Christensenellales_Christensenellaceae_Christensenellaceae.R.7.group_NA_691	7.09834	1.13439	0.81097	1.3988	0.161872	0.404981	Christensenellaceae	Firmicutes
Bacteria_Firmicutes_Clostridia_Oscillospirales_Ruminococcaceae_NA_NA_905	6.45388	0.362537	0.258911	1.40024	0.161442	0.404981	Ruminococcaceae	Firmicutes
Bacteria_Firmicutes_Clostridia_Clostridia.UCG.014_NA_NA_NA_1413	2.45436	-0.801896	0.573179	-1.39903	0.161803	0.404981	NA	Firmicutes
Bacteria_Desulfobacterota_Desulfovibrionia_Desulfovibrionales_Desulfovibrionaceae_Desulfovibrio_NA_166	39.9262	0.612957	0.438737	1.39709	0.162386	0.405272	Desulfovibrionaceae	Desulfobacterota
Bacteria_Bacteroidota_Bacteroidia_Bacteroidales_Rikenellaceae_Alistipes_NA_1596	4.22649	0.953503	0.684182	1.39364	0.163427	0.407374	Rikenellaceae	Bacteroidota
Bacteria_Bacteroidota_Bacteroidia_Bacteroidales_Bacteroidaceae_Bacteroides_uniformis_1176	2.56835	-0.924138	0.66358	-1.39265	0.163724	0.40762	Bacteroidaceae	Bacteroidota
Bacteria_Firmicutes_Clostridia_Oscillospirales_UCG.010_NA_NA_350	16.1334	0.987459	0.710864	1.3891	0.164804	0.409809	UCG.010	Firmicutes
Bacteria_Bacteroidota_Bacteroidia_Bacteroidales_Bacteroidaceae_Bacteroides_NA_236	34.5936	-0.548443	0.395411	-1.38702	0.165435	0.41033	Bacteroidaceae	Bacteroidota
Bacteria_Bacteroidota_Bacteroidia_Bacteroidales_Prolixibacteraceae_NA_NA_306	64.4173	0.790001	0.570044	1.38586	0.16579	0.41033	Prolixibacteraceae	Bacteroidota
Bacteria_Firmicutes_Clostridia_Oscillospirales_Oscillospiraceae_Oscillibacter_NA_514	35.6678	0.746402	0.537897	1.38763	0.16525	0.41033	Oscillospiraceae	Firmicutes
Bacteria_Desulfobacterota_Desulfovibrionia_Desulfovibrionales_Desulfovibrionaceae_Desulfovibrio_NA_970	6.66633	1.15874	0.836163	1.38578	0.165814	0.41033	Desulfovibrionaceae	Desulfobacterota
Bacteria_Bacteroidota_Bacteroidia_Bacteroidales_Dysgonomonadaceae_Dysgonomonas_NA_802	4.15436	-2.00287	1.44858	-1.38265	0.166774	0.412207	Dysgonomonadaceae	Bacteroidota
Bacteria_Firmicutes_Clostridia_Christensenellales_Christensenellaceae_NA_NA_376	28.6741	0.40727	0.295217	1.37956	0.167722	0.412631	Christensenellaceae	Firmicutes
Bacteria_Firmicutes_Clostridia_Christensenellales_Christensenellaceae_Christensenellaceae.R.7.group_NA_1001	5.35894	0.442316	0.320642	1.37947	0.167751	0.412631	Christensenellaceae	Firmicutes
Bacteria_Firmicutes_Bacilli_RF39_NA_NA_NA_1045	3.95451	-0.910569	0.659637	-1.38041	0.167461	0.412631	NA	Firmicutes
Bacteria_Deferribacterota_Deferribacteres_Deferribacterales_Deferribacteraceae_Mucispirillum_NA_1308	3.38466	-0.608879	0.440847	-1.38116	0.167231	0.412631	Deferribacteraceae	Deferribacterota
Bacteria_Bacteroidota_Bacteroidia_Bacteroidales_Rikenellaceae_Alistipes_NA_1421	3.1321	1.34851	0.980799	1.37491	0.16916	0.415598	Rikenellaceae	Bacteroidota
Bacteria_Planctomycetota_vadinHA49_NA_NA_NA_NA_1354	4.68533	0.523604	0.381018	1.37422	0.169372	0.415621	NA	Planctomycetota
Bacteria_Firmicutes_Clostridia_Oscillospirales_UCG.010_NA_NA_931	3.40402	1.39087	1.0127	1.37342	0.169621	0.415734	UCG.010	Firmicutes
Bacteria_Desulfobacterota_Desulfovibrionia_Desulfovibrionales_Desulfovibrionaceae_Desulfovibrio_NA_258	12.2327	0.784799	0.572237	1.37146	0.170232	0.416734	Desulfovibrionaceae	Desulfobacterota
Bacteria_Firmicutes_Clostridia_Christensenellales_Christensenellaceae_Christensenellaceae.R.7.group_NA_2814	1.0117	1.2499	0.91183	1.37076	0.170451	0.41677	Christensenellaceae	Firmicutes
Bacteria_Firmicutes_Bacilli_Acholeplasmatales_Acholeplasmataceae_Acholeplasma_NA_1043	4.52935	-0.806107	0.588992	-1.36862	0.171118	0.417903	Acholeplasmataceae	Firmicutes
Bacteria_Firmicutes_Clostridia_Oscillospirales_Oscillospiraceae_Colidextribacter_NA_569	11.3431	0.571668	0.417934	1.36784	0.171362	0.418	Oscillospiraceae	Firmicutes
Bacteria_Desulfobacterota_Desulfovibrionia_Desulfovibrionales_Desulfovibrionaceae_Desulfovibrio_NA_1496	15.8256	0.936613	0.686141	1.36504	0.172239	0.419502	Desulfovibrionaceae	Desulfobacterota
Bacteria_Firmicutes_Clostridia_Christensenellales_Christensenellaceae_Christensenellaceae.R.7.group_NA_2482	5.0909	-1.2782	0.936699	-1.36457	0.172387	0.419502	Christensenellaceae	Firmicutes
Bacteria_Bacteroidota_Bacteroidia_Bacteroidales_Tannerellaceae_Parabacteroides_NA_1157	6.91537	-0.762012	0.558921	-1.36336	0.172768	0.419538	Tannerellaceae	Bacteroidota
Bacteria_Firmicutes_Clostridia_Clostridia.UCG.014_NA_NA_NA_1805	1.72945	1.14895	0.842815	1.36323	0.172811	0.419538	NA	Firmicutes
Bacteria_Bacteroidota_Bacteroidia_Bacteroidales_Dysgonomonadaceae_Dysgonomonas_NA_962	4.95737	-0.917927	0.673902	-1.36211	0.173164	0.419896	Dysgonomonadaceae	Bacteroidota
Bacteria_Firmicutes_Clostridia_Oscillospirales_Ruminococcaceae_NA_NA_1013	7.71573	-0.495127	0.364104	-1.35985	0.173878	0.421129	Ruminococcaceae	Firmicutes
Bacteria_Rs.K70.termite.group_NA_NA_NA_NA_NA_209	29.3698	0.567898	0.417972	1.3587	0.174242	0.421514	NA	Rs.K70.termite.group
Bacteria_Desulfobacterota_Desulfovibrionia_Desulfovibrionales_Desulfovibrionaceae_Desulfovibrio_NA_751	6.4706	0.508635	0.375377	1.355	0.175418	0.423858	Desulfovibrionaceae	Desulfobacterota
Bacteria_Bacteroidota_Bacteroidia_Bacteroidales_Tannerellaceae_Parabacteroides_NA_20	235.726	-0.46091	0.340955	-1.35182	0.176433	0.425568	Tannerellaceae	Bacteroidota
Archaea_Halobacterota_Methanosarcinia_Methanosarciniales_Methanosarcinaceae_Methanimicrococcus_NA_119	36.8712	0.487768	0.361124	1.3507	0.176793	0.425568	Methanosarcinaceae	Halobacterota
Bacteria_Firmicutes_Clostridia_Lachnospirales_Lachnospiraceae_Tyzzerella_NA_869	5.00606	-0.506015	0.374546	-1.35101	0.176692	0.425568	Lachnospiraceae	Firmicutes
Bacteria_Verrucomicrobiota_Kiritimatiellae_WCHB1.41_NA_NA_NA_881	4.77056	1.15088	0.852386	1.35018	0.176957	0.425568	NA	Verrucomicrobiota
Bacteria_Proteobacteria_Alphaproteobacteria_NA_NA_NA_NA_280	14.2257	-0.833315	0.617907	-1.34861	0.177463	0.426285	NA	Proteobacteria
Bacteria_Firmicutes_Clostridia_Oscillospirales_Ruminococcaceae_NA_NA_256	21.2214	1.18924	0.883573	1.34595	0.17832	0.42676	Ruminococcaceae	Firmicutes
Bacteria_Desulfobacterota_Desulfovibrionia_Desulfovibrionales_Desulfovibrionaceae_Desulfovibrio_NA_535	11.7322	0.664132	0.493574	1.34556	0.178445	0.42676	Desulfovibrionaceae	Desulfobacterota
Bacteria_Firmicutes_Clostridia_Oscillospirales_Ruminococcaceae_Candidatus.Soleaferrea_NA_1160	7.6822	0.518738	0.385747	1.34476	0.178702	0.42676	Ruminococcaceae	Firmicutes
Bacteria_Firmicutes_Clostridia_Oscillospirales_Ruminococcaceae_NA_NA_1758	1.51037	1.30535	0.969957	1.34578	0.178374	0.42676	Ruminococcaceae	Firmicutes
Bacteria_Firmicutes_Clostridia_Oscillospirales_Hungateiclostridiaceae_NA_NA_2346	1.16487	-0.795938	0.591702	-1.34517	0.178571	0.42676	Hungateiclostridiaceae	Firmicutes
Bacteria_Patescibacteria_Gracilibacteria_JGI.0000069.P22_NA_NA_NA_1041	4.27297	1.32206	0.98472	1.34257	0.17941	0.427952	NA	Patescibacteria
Bacteria_Firmicutes_Clostridia_Oscillospirales_Ruminococcaceae_NA_NA_2769	2.38534	1.52476	1.13736	1.34061	0.180047	0.428971	Ruminococcaceae	Firmicutes
Bacteria_Bacteroidota_Bacteroidia_Bacteroidales_Paludibacteraceae_NA_NA_267	29.3725	0.433129	0.323443	1.33912	0.180532	0.429628	Paludibacteraceae	Bacteroidota
Bacteria_Firmicutes_Negativicutes_Acidaminococcales_Acidaminococcaceae_Phascolarctobacterium_faecium_449	11.9117	0.871349	0.651141	1.33819	0.180835	0.429851	Acidaminococcaceae	Firmicutes
Bacteria_Firmicutes_Clostridia_Christensenellales_Christensenellaceae_NA_NA_996	3.66595	-0.891617	0.66693	-1.3369	0.181256	0.429867	Christensenellaceae	Firmicutes
Bacteria_Firmicutes_Bacilli_RF39_NA_NA_NA_1281	1.51281	1.23743	0.926058	1.33624	0.181471	0.429867	NA	Firmicutes
Bacteria_Firmicutes_Clostridia_Oscillospirales_Ruminococcaceae_NA_NA_1662	1.49721	1.34224	1.00426	1.33655	0.181369	0.429867	Ruminococcaceae	Firmicutes
Bacteria_Bacteroidota_Bacteroidia_Bacteroidales_Tannerellaceae_Parabacteroides_NA_36	117.728	-0.674022	0.50471	-1.33546	0.181725	0.42997	Tannerellaceae	Bacteroidota
Bacteria_Spirochaetota_Spirochaetia_Spirochaetales_Spirochaetaceae_Treponema_NA_316	29.2501	-0.722799	0.542258	-1.33294	0.182551	0.431426	Spirochaetaceae	Spirochaetota
Bacteria_Firmicutes_Bacilli_Acholeplasmatales_Acholeplasmataceae_Acholeplasma_NA_2740	2.29958	1.41017	1.06286	1.32677	0.184585	0.435732	Acholeplasmataceae	Firmicutes
Bacteria_Firmicutes_Clostridia_Christensenellales_Christensenellaceae_Christensenellaceae.R.7.group_NA_2761	2.68306	1.01134	0.762905	1.32564	0.18496	0.436114	Christensenellaceae	Firmicutes
Bacteria_Firmicutes_Clostridia_NA_NA_NA_NA_1183	6.3356	0.554171	0.418839	1.32311	0.185798	0.437312	NA	Firmicutes
Bacteria_Firmicutes_Clostridia_NA_NA_NA_NA_1433	4.1706	0.46886	0.35444	1.32282	0.185895	0.437312	NA	Firmicutes
Bacteria_Elusimicrobiota_Elusimicrobia_Elusimicrobiales_Elusimicrobiaceae_Elusimicrobium_minutum_966	4.58073	-1.55124	1.17651	-1.31851	0.187334	0.440192	Elusimicrobiaceae	Elusimicrobiota
Bacteria_Bacteroidota_Bacteroidia_Bacteroidales_Rikenellaceae_Alistipes_NA_1005	2.25628	-1.67447	1.27071	-1.31774	0.18759	0.440288	Rikenellaceae	Bacteroidota
Bacteria_Firmicutes_Clostridia_NA_NA_NA_NA_1223	3.73156	0.427526	0.324746	1.31649	0.188009	0.440767	NA	Firmicutes
Bacteria_Firmicutes_Clostridia_Oscillospirales_Ruminococcaceae_Candidatus.Soleaferrea_NA_1206	4.72794	0.408977	0.311336	1.31362	0.188975	0.442526	Ruminococcaceae	Firmicutes
Bacteria_Desulfobacterota_Desulfovibrionia_Desulfovibrionales_Desulfovibrionaceae_Desulfovibrio_NA_189	30.7557	0.629806	0.479783	1.31269	0.189288	0.442753	Desulfovibrionaceae	Desulfobacterota
Bacteria_Planctomycetota_vadinHA49_NA_NA_NA_NA_2747	2.77453	0.639242	0.487574	1.31107	0.189835	0.443527	NA	Planctomycetota
Bacteria_Proteobacteria_Alphaproteobacteria_Rhizobiales_Rhizobiaceae_Pseudaminobacter_NA_1296	1.50853	1.53258	1.17179	1.30789	0.190911	0.445229	Rhizobiaceae	Proteobacteria
Bacteria_Firmicutes_Clostridia_Lachnospirales_Lachnospiraceae_Tyzzerella_NA_1701	3.86574	-0.616802	0.471694	-1.30763	0.190999	0.445229	Lachnospiraceae	Firmicutes
Bacteria_Firmicutes_Clostridia_Lachnospirales_Lachnospiraceae_Tyzzerella_NA_529	6.58082	-1.05855	0.811584	-1.3043	0.192132	0.447289	Lachnospiraceae	Firmicutes
Bacteria_Firmicutes_Clostridia_NA_NA_NA_NA_2074	1.81798	0.682959	0.523843	1.30375	0.192319	0.447289	NA	Firmicutes
Bacteria_Bacteroidota_Bacteroidia_Bacteroidales_Rikenellaceae_Alistipes_putredinis_1822	1.05527	-0.92411	0.71188	-1.29813	0.194244	0.451254	Rikenellaceae	Bacteroidota
Bacteria_Firmicutes_Clostridia_Peptococcales_Peptococcaceae_NA_NA_1668	1.96386	-0.55793	0.430451	-1.29615	0.194923	0.452318	Peptococcaceae	Firmicutes
Bacteria_Firmicutes_Clostridia_Oscillospirales_Ruminococcaceae_NA_NA_778	3.06627	1.28387	0.992057	1.29415	0.195613	0.453407	Ruminococcaceae	Firmicutes
Bacteria_Elusimicrobiota_Endomicrobia_Endomicrobiales_Endomicrobiaceae_Endomicrobium_NA_282	28.4899	-0.788096	0.611358	-1.28909	0.197366	0.456953	Endomicrobiaceae	Elusimicrobiota
Bacteria_Firmicutes_Clostridia_Oscillospirales_Oscillospiraceae_Colidextribacter_NA_177	47.0249	0.696243	0.54045	1.28827	0.197654	0.457102	Oscillospiraceae	Firmicutes
Bacteria_Desulfobacterota_Desulfovibrionia_Desulfovibrionales_Desulfovibrionaceae_Desulfovibrio_NA_281	34.6295	-1.01643	0.790046	-1.28655	0.198251	0.457966	Desulfovibrionaceae	Desulfobacterota
Bacteria_Firmicutes_Clostridia_Oscillospirales_Ruminococcaceae_NA_NA_764	9.07739	0.312195	0.242944	1.28505	0.198775	0.45835	Ruminococcaceae	Firmicutes
Bacteria_Firmicutes_Clostridia_Clostridia.UCG.014_NA_NA_NA_1349	3.94596	-0.935164	0.727927	-1.28469	0.198899	0.45835	NA	Firmicutes
Bacteria_Firmicutes_Bacilli_RF39_NA_NA_NA_1710	1.74602	1.76161	1.3718	1.28415	0.199088	0.45835	NA	Firmicutes
Bacteria_Firmicutes_Clostridia_Oscillospirales_Butyricicoccaceae_UCG.009_NA_290	29.5291	0.791143	0.616729	1.2828	0.199561	0.458408	Butyricicoccaceae	Firmicutes
Bacteria_Planctomycetota_Planctomycetes_Pirellulales_Pirellulaceae_Termite.planctomycete.cluster_NA_2776	2.08614	1.05335	0.820813	1.28331	0.199384	0.458408	Pirellulaceae	Planctomycetota
Bacteria_Planctomycetota_vadinHA49_NA_NA_NA_NA_694	21.2973	-0.736023	0.574898	-1.28027	0.200451	0.459937	NA	Planctomycetota
Bacteria_Desulfobacterota_Desulfovibrionia_Desulfovibrionales_Desulfovibrionaceae_Desulfovibrio_NA_402	16.3543	-0.934946	0.731846	-1.27752	0.20142	0.460612	Desulfovibrionaceae	Desulfobacterota
Bacteria_Firmicutes_Clostridia_Clostridia.UCG.014_NA_NA_NA_412	8.29555	-0.702639	0.549508	-1.27867	0.201014	0.460612	NA	Firmicutes
Bacteria_Firmicutes_Clostridia_Oscillospirales_Oscillospiraceae_Colidextribacter_NA_2225	2.32706	0.504693	0.395032	1.2776	0.20139	0.460612	Oscillospiraceae	Firmicutes
Bacteria_Firmicutes_Bacilli_Erysipelotrichales_Erysipelatoclostridiaceae_Erysipelatoclostridium_NA_1092	4.41997	0.785909	0.617275	1.27319	0.20295	0.463107	Erysipelatoclostridiaceae	Firmicutes
Bacteria_Bacteroidota_Bacteroidia_Bacteroidales_Tannerellaceae_Candidatus.Vestibaculum_NA_1151	5.9655	-0.75293	0.591527	-1.27286	0.203068	0.463107	Tannerellaceae	Bacteroidota
Bacteria_Firmicutes_Clostridia_Oscillospirales_Ruminococcaceae_NA_NA_1201	3.23402	0.571348	0.449159	1.27204	0.203359	0.463107	Ruminococcaceae	Firmicutes
Bacteria_Firmicutes_NA_NA_NA_NA_NA_1708	4.77138	0.460593	0.362134	1.27188	0.203415	0.463107	NA	Firmicutes
Bacteria_Firmicutes_Bacilli_Acholeplasmatales_Acholeplasmataceae_Acholeplasma_NA_890	5.39027	0.770803	0.607745	1.2683	0.204691	0.464979	Acholeplasmataceae	Firmicutes
Bacteria_Proteobacteria_Alphaproteobacteria_NA_NA_NA_NA_2340	2.21445	-1.20429	0.949478	-1.26837	0.204666	0.464979	NA	Proteobacteria
Bacteria_Bacteroidota_Bacteroidia_Bacteroidales_CR.115_NA_NA_1538	1.36558	-1.01556	0.801839	-1.26654	0.205319	0.465891	CR.115	Bacteroidota
Bacteria_Firmicutes_Clostridia_Oscillospirales_Oscillospiraceae_Intestinimonas_NA_1592	2.22702	-0.691249	0.547361	-1.26288	0.206633	0.468354	Oscillospiraceae	Firmicutes
Bacteria_Firmicutes_Clostridia_Lachnospirales_Lachnospiraceae_.Eubacterium..hallii.group_NA_1580	1.53989	-0.905298	0.717893	-1.26105	0.207291	0.469326	Lachnospiraceae	Firmicutes
Bacteria_Planctomycetota_vadinHA49_NA_NA_NA_NA_1327	3.81811	0.686148	0.544759	1.25954	0.207834	0.470035	NA	Planctomycetota
Bacteria_Firmicutes_Clostridia_Christensenellales_Christensenellaceae_Christensenellaceae.R.7.group_NA_268	20.9337	0.455315	0.361999	1.25778	0.208471	0.470895	Christensenellaceae	Firmicutes
Bacteria_Elusimicrobiota_Endomicrobia_Endomicrobiales_Endomicrobiaceae_Endomicrobium_NA_2751	2.51685	1.13088	0.899509	1.25722	0.208674	0.470895	Endomicrobiaceae	Elusimicrobiota
Bacteria_Proteobacteria_Gammaproteobacteria_Burkholderiales_Sutterellaceae_Parasutterella_excrementihominis_611	5.8694	-0.857244	0.683822	-1.25361	0.209985	0.473332	Sutterellaceae	Proteobacteria
Bacteria_Desulfobacterota_Desulfovibrionia_Desulfovibrionales_Desulfovibrionaceae_Desulfovibrio_NA_470	10.0697	-0.403996	0.322558	-1.25247	0.210398	0.473742	Desulfovibrionaceae	Desulfobacterota
Bacteria_Firmicutes_Bacilli_RF39_NA_NA_NA_999	4.15555	0.675146	0.54017	1.24988	0.211345	0.475009	NA	Firmicutes
Bacteria_Bacteroidota_Bacteroidia_Bacteroidales_Rikenellaceae_Alistipes_NA_1299	2.8141	-0.912903	0.730522	-1.24966	0.211424	0.475009	Rikenellaceae	Bacteroidota
Bacteria_Firmicutes_Clostridia_Oscillospirales_Ruminococcaceae_Candidatus.Soleaferrea_NA_1374	2.37753	-0.368677	0.295372	-1.24818	0.211965	0.475703	Ruminococcaceae	Firmicutes
Bacteria_Bacteroidota_Bacteroidia_Bacteroidales_Bacteroidaceae_Bacteroides_NA_27	135.461	0.541124	0.435113	1.24364	0.213631	0.478918	Bacteroidaceae	Bacteroidota
Bacteria_Bacteroidota_Bacteroidia_Bacteroidales_Bacteroidaceae_Bacteroides_vulgatus_460	9.33759	-0.657784	0.529695	-1.24182	0.214304	0.479901	Bacteroidaceae	Bacteroidota
Bacteria_Bacteroidota_Bacteroidia_Bacteroidales_NA_NA_NA_773	7.92482	0.737695	0.595044	1.23973	0.215074	0.480575	NA	Bacteroidota
Bacteria_Firmicutes_Bacilli_RF39_NA_NA_NA_2794	1.1173	1.5785	1.27302	1.23997	0.214988	0.480575	NA	Firmicutes
Bacteria_Firmicutes_Bacilli_Erysipelotrichales_Erysipelotrichaceae_Erysipelothrix_NA_886	4.53869	0.624748	0.504378	1.23865	0.215475	0.480947	Erysipelotrichaceae	Firmicutes
Bacteria_Bacteroidota_Bacteroidia_Bacteroidales_Tannerellaceae_Parabacteroides_NA_134	74.0618	0.460949	0.373104	1.23544	0.216666	0.482781	Tannerellaceae	Bacteroidota
Bacteria_Bacteroidota_Bacteroidia_Bacteroidales_Paludibacteraceae_Paludibacter_NA_894	3.1604	0.617882	0.500241	1.23517	0.216768	0.482781	Paludibacteraceae	Bacteroidota
Bacteria_Firmicutes_Clostridia_Oscillospirales_Ruminococcaceae_NA_NA_993	6.16363	0.354515	0.287793	1.23184	0.218009	0.483442	Ruminococcaceae	Firmicutes
Bacteria_Firmicutes_Negativicutes_Acidaminococcales_Acidaminococcaceae_NA_NA_1339	1.2289	-1.01018	0.819275	-1.23302	0.217567	0.483442	Acidaminococcaceae	Firmicutes
Bacteria_Planctomycetota_vadinHA49_NA_NA_NA_NA_1506	8.39783	0.545622	0.442722	1.23243	0.21779	0.483442	NA	Planctomycetota
Bacteria_Firmicutes_Clostridia_Christensenellales_Christensenellaceae_NA_NA_1614	4.66631	-0.488901	0.396638	-1.23261	0.21772	0.483442	Christensenellaceae	Firmicutes
Bacteria_Bacteroidota_Bacteroidia_Bacteroidales_Dysgonomonadaceae_NA_NA_108	50.8593	-0.52379	0.425437	-1.23118	0.218256	0.483466	Dysgonomonadaceae	Bacteroidota
Bacteria_Bacteroidota_Bacteroidia_Bacteroidales_Dysgonomonadaceae_NA_NA_414	10.4059	0.90057	0.733827	1.22722	0.219738	0.483552	Dysgonomonadaceae	Bacteroidota
Bacteria_Planctomycetota_vadinHA49_NA_NA_NA_NA_1409	4.91543	0.818505	0.667257	1.22667	0.219946	0.483552	NA	Planctomycetota
Bacteria_Proteobacteria_Alphaproteobacteria_Rhodospirillales_NA_NA_NA_1734	1.27915	1.75277	1.42886	1.22669	0.219938	0.483552	NA	Proteobacteria
Bacteria_Planctomycetota_vadinHA49_NA_NA_NA_NA_1929	2.43461	0.943357	0.76693	1.23004	0.218681	0.483552	NA	Planctomycetota
Bacteria_Firmicutes_Clostridia_Oscillospirales_Butyricicoccaceae_UCG.009_NA_1936	3.63562	-0.493973	0.402285	-1.22792	0.219478	0.483552	Butyricicoccaceae	Firmicutes
Bacteria_Firmicutes_Clostridia_Peptococcales_Peptococcaceae_NA_NA_2469	1.50852	0.770915	0.628186	1.22721	0.219745	0.483552	Peptococcaceae	Firmicutes
Bacteria_Desulfobacterota_Desulfarculia_Desulfarculales_NA_NA_NA_2800	1.10595	0.830248	0.676655	1.22699	0.219827	0.483552	NA	Desulfobacterota
Bacteria_Firmicutes_Bacilli_RF39_NA_NA_NA_1255	4.32063	-1.17881	0.96169	-1.22577	0.220286	0.483779	NA	Firmicutes
Bacteria_Firmicutes_Syntrophomonadia_Syntrophomonadales_Syntrophomonadaceae_Pelospora_NA_382	15.0763	-0.372735	0.304333	-1.22476	0.220666	0.484096	Syntrophomonadaceae	Firmicutes
Bacteria_Firmicutes_Bacilli_Lactobacillales_Enterococcaceae_Enterococcus_NA_2772	1.83771	1.29404	1.0586	1.22242	0.22155	0.485515	Enterococcaceae	Firmicutes
Bacteria_Firmicutes_Clostridia_NA_NA_NA_NA_1153	6.62776	-0.48778	0.400585	-1.21767	0.22335	0.488936	NA	Firmicutes
Bacteria_Firmicutes_Clostridia_Oscillospirales_Ruminococcaceae_Subdoligranulum_NA_1601	1.46525	-1.02094	0.839586	-1.21601	0.223983	0.489798	Ruminococcaceae	Firmicutes
Bacteria_Desulfobacterota_Desulfovibrionia_Desulfovibrionales_Desulfovibrionaceae_Desulfovibrio_NA_2780	1.27912	1.22451	1.00888	1.21373	0.22485	0.491171	Desulfovibrionaceae	Desulfobacterota
Bacteria_Firmicutes_Clostridia_Lachnospirales_Lachnospiraceae_Incertae.Sedis_NA_159	48.8968	0.515954	0.42699	1.20835	0.226911	0.492531	Lachnospiraceae	Firmicutes
Bacteria_Elusimicrobiota_Endomicrobia_Endomicrobiales_Endomicrobiaceae_Endomicrobium_NA_309	17.2711	0.600875	0.497277	1.20833	0.22692	0.492531	Endomicrobiaceae	Elusimicrobiota
Bacteria_Firmicutes_Clostridia_Peptostreptococcales.Tissierellales_Anaerovoracaceae_NA_NA_436	16.7027	0.3828	0.316502	1.20947	0.226482	0.492531	Anaerovoracaceae	Firmicutes
Bacteria_Firmicutes_Clostridia_Oscillospirales_Ruminococcaceae_NA_NA_757	8.06929	0.645159	0.533684	1.20888	0.22671	0.492531	Ruminococcaceae	Firmicutes
Bacteria_Firmicutes_Clostridia_Lachnospirales_Lachnospiraceae_NA_NA_950	3.66727	-0.761689	0.630378	-1.2083	0.22693	0.492531	Lachnospiraceae	Firmicutes
Bacteria_Bacteroidota_Bacteroidia_Bacteroidales_Dysgonomonadaceae_Dysgonomonas_NA_1298	2.11261	-1.517	1.25608	-1.20772	0.227155	0.492531	Dysgonomonadaceae	Bacteroidota
Bacteria_Bacteroidota_Bacteroidia_Bacteroidales_Dysgonomonadaceae_Candidatus.Symbiothrix_NA_1396	11.3816	0.803941	0.665569	1.2079	0.227086	0.492531	Dysgonomonadaceae	Bacteroidota
Bacteria_Firmicutes_Clostridia_Clostridia.UCG.014_NA_NA_NA_2746	3.4162	0.723885	0.600165	1.20614	0.227762	0.493323	NA	Firmicutes
Bacteria_Desulfobacterota_Desulfovibrionia_Desulfovibrionales_Desulfovibrionaceae_Desulfovibrio_NA_300	16.9854	-0.937829	0.780032	-1.2023	0.229249	0.496021	Desulfovibrionaceae	Desulfobacterota
Bacteria_Firmicutes_Clostridia_Peptococcales_Peptococcaceae_NA_NA_809	7.45471	0.487849	0.40608	1.20136	0.229611	0.49628	Peptococcaceae	Firmicutes
Bacteria_Proteobacteria_Alphaproteobacteria_Rhodospirillales_NA_NA_NA_1885	1.38548	-1.56119	1.30434	-1.19692	0.231339	0.499486	NA	Proteobacteria
Bacteria_Firmicutes_Clostridia_Oscillospirales_Ruminococcaceae_Candidatus.Soleaferrea_NA_635	11.8836	0.448742	0.375723	1.19434	0.232345	0.500604	Ruminococcaceae	Firmicutes
Bacteria_Proteobacteria_Gammaproteobacteria_Burkholderiales_Nitrosomonadaceae_Nitrosomonas_NA_2218	3.65925	-0.611169	0.511709	-1.19437	0.232334	0.500604	Nitrosomonadaceae	Proteobacteria
Bacteria_Firmicutes_Clostridia_Christensenellales_Christensenellaceae_NA_NA_708	8.49742	-0.678028	0.568383	-1.19291	0.232905	0.500906	Christensenellaceae	Firmicutes
Bacteria_Planctomycetota_Planctomycetes_Pirellulales_Pirellulaceae_Termite.planctomycete.cluster_NA_2766	2.31216	0.717998	0.601977	1.19273	0.232974	0.500906	Pirellulaceae	Planctomycetota
Bacteria_Firmicutes_Clostridia_Clostridia.UCG.014_NA_NA_NA_783	4.63942	-1.00079	0.843357	-1.18667	0.235358	0.503917	NA	Firmicutes
Bacteria_Desulfobacterota_Desulfovibrionia_Desulfovibrionales_Desulfovibrionaceae_Desulfovibrio_NA_1503	7.13932	-0.927361	0.780575	-1.18805	0.234814	0.503917	Desulfovibrionaceae	Desulfobacterota
Bacteria_Firmicutes_Bacilli_Erysipelotrichales_Erysipelatoclostridiaceae_Erysipelotrichaceae.UCG.003_bacterium_1513	1.4477	-0.881062	0.742437	-1.18672	0.23534	0.503917	Erysipelatoclostridiaceae	Firmicutes
Bacteria_Firmicutes_NA_NA_NA_NA_NA_1965	1.19755	0.639078	0.538468	1.18684	0.235289	0.503917	NA	Firmicutes
Bacteria_Bacteroidota_Bacteroidia_Bacteroidales_Rikenellaceae_NA_NA_600	14.7816	-0.937043	0.797809	-1.17452	0.240187	0.513719	Rikenellaceae	Bacteroidota
Bacteria_Firmicutes_Clostridia_Lachnospirales_Lachnospiraceae_NA_NA_753	3.63413	1.01003	0.860549	1.1737	0.240516	0.513886	Lachnospiraceae	Firmicutes
Bacteria_Bdellovibrionota_Bdellovibrionia_Bacteriovoracales_Bacteriovoracaceae_Peredibacter_NA_1062	3.86502	-1.07066	0.914776	-1.1704	0.241839	0.516174	Bacteriovoracaceae	Bdellovibrionota
Bacteria_Planctomycetota_Planctomycetes_Pirellulales_Pirellulaceae_Termite.planctomycete.cluster_NA_2213	3.43273	0.852679	0.729952	1.16813	0.242754	0.517589	Pirellulaceae	Planctomycetota
Bacteria_Firmicutes_Clostridia_Oscillospirales_Ruminococcaceae_Candidatus.Soleaferrea_NA_1159	5.96299	-0.37239	0.319281	-1.16634	0.243477	0.518053	Ruminococcaceae	Firmicutes
Bacteria_Firmicutes_Clostridia_Christensenellales_Christensenellaceae_Christensenellaceae.R.7.group_NA_2853	1.22895	-2.21704	1.90006	-1.16683	0.243281	0.518053	Christensenellaceae	Firmicutes
Bacteria_Bacteroidota_Bacteroidia_Bacteroidales_M2PB4.65.termite.group_NA_NA_410	12.8432	-0.532608	0.45758	-1.16397	0.244437	0.51915	M2PB4.65.termite.group	Bacteroidota
Bacteria_Firmicutes_Clostridia_Oscillospirales_Hungateiclostridiaceae_NA_NA_1905	1.7116	1.01481	0.871968	1.16381	0.2445	0.51915	Hungateiclostridiaceae	Firmicutes
Bacteria_Firmicutes_Clostridia_Clostridia.UCG.014_NA_NA_NA_2718	7.49105	2.09162	1.80096	1.16139	0.245483	0.520698	NA	Firmicutes
Bacteria_Firmicutes_Bacilli_RF39_NA_NA_NA_2523	1.03452	-1.32368	1.14054	-1.16057	0.245815	0.520863	NA	Firmicutes
Bacteria_Bacteroidota_Bacteroidia_Bacteroidales_Rikenellaceae_Alistipes_NA_2592	1.40938	-0.970855	0.838572	-1.15775	0.246967	0.522764	Rikenellaceae	Bacteroidota
Bacteria_Firmicutes_Clostridia_Lachnospirales_Lachnospiraceae_NA_NA_986	6.26942	0.666256	0.575865	1.15697	0.247286	0.522899	Lachnospiraceae	Firmicutes
Bacteria_Desulfobacterota_Desulfovibrionia_Desulfovibrionales_Desulfovibrionaceae_Desulfovibrio_NA_768	3.97362	-0.960858	0.832049	-1.15481	0.248168	0.524223	Desulfovibrionaceae	Desulfobacterota
Bacteria_Firmicutes_Clostridia_Oscillospirales_Oscillospiraceae_NA_NA_709	12.5421	0.422144	0.366832	1.15078	0.249821	0.527172	Oscillospiraceae	Firmicutes
Bacteria_Firmicutes_Clostridia_Lachnospirales_Lachnospiraceae_Tyzzerella_NA_2179	1.34991	0.541872	0.471142	1.15012	0.250093	0.527202	Lachnospiraceae	Firmicutes
Bacteria_Bacteroidota_Bacteroidia_Bacteroidales_NA_NA_NA_1173	1.87415	-1.33693	1.16339	-1.14916	0.250489	0.527249	NA	Bacteroidota
Bacteria_Bacteroidota_Bacteroidia_Bacteroidales_Rikenellaceae_Alistipes_NA_2193	1.41537	0.734126	0.639026	1.14882	0.25063	0.527249	Rikenellaceae	Bacteroidota
Bacteria_Bacteroidota_Bacteroidia_Bacteroidales_Rikenellaceae_Alistipes_NA_1238	3.46896	-1.22353	1.06664	-1.14708	0.251348	0.527676	Rikenellaceae	Bacteroidota
Bacteria_Firmicutes_Clostridia_Oscillospirales_Ruminococcaceae_NA_NA_1597	3.37718	0.409855	0.357198	1.14742	0.25121	0.527676	Ruminococcaceae	Firmicutes
Bacteria_Bacteroidota_Bacteroidia_Bacteroidales_Tannerellaceae_NA_NA_175	16.1827	0.672768	0.587247	1.14563	0.251948	0.528097	Tannerellaceae	Bacteroidota
Bacteria_Firmicutes_Clostridia_Oscillospirales_Oscillospiraceae_Papillibacter_NA_1803	1.755	-0.477093	0.416547	-1.14535	0.252064	0.528097	Oscillospiraceae	Firmicutes
Bacteria_Firmicutes_Clostridia_Oscillospirales_Ruminococcaceae_NA_NA_431	20.7899	-0.365079	0.319014	-1.1444	0.252459	0.528102	Ruminococcaceae	Firmicutes
Bacteria_Spirochaetota_Spirochaetia_Spirochaetales_Spirochaetaceae_Treponema_NA_1563	3.29996	0.662181	0.579289	1.14309	0.253	0.528102	Spirochaetaceae	Spirochaetota
Bacteria_Desulfobacterota_Desulfovibrionia_Desulfovibrionales_Desulfovibrionaceae_Desulfovibrio_NA_1828	1.92721	-0.478001	0.41825	-1.14286	0.253097	0.528102	Desulfovibrionaceae	Desulfobacterota
Bacteria_Firmicutes_Clostridia_Lachnospirales_Lachnospiraceae_NA_NA_2048	3.78137	-0.616819	0.539189	-1.14397	0.252634	0.528102	Lachnospiraceae	Firmicutes
Bacteria_Bacteroidota_Bacteroidia_Bacteroidales_Rikenellaceae_NA_NA_1105	4.46365	-0.913669	0.801022	-1.14063	0.254024	0.528548	Rikenellaceae	Bacteroidota
Bacteria_Firmicutes_Clostridia_Christensenellales_Christensenellaceae_Christensenellaceae.R.7.group_NA_1246	1.47855	-2.05959	1.80589	-1.14048	0.254085	0.528548	Christensenellaceae	Firmicutes
Bacteria_Fibrobacterota_Fibrobacteria_Fibrobacterales_Fibrobacteraceae_Fibrobacter_NA_1467	3.04713	1.00062	0.877233	1.14065	0.254014	0.528548	Fibrobacteraceae	Fibrobacterota
Bacteria_Bacteroidota_Bacteroidia_Bacteroidales_Rikenellaceae_Rikenellaceae.RC9.gut.group_NA_722	11.1747	0.664848	0.585026	1.13644	0.255771	0.530583	Rikenellaceae	Bacteroidota
Bacteria_Firmicutes_Clostridia_Oscillospirales_Ruminococcaceae_Candidatus.Soleaferrea_NA_818	5.0338	-0.438643	0.386245	-1.13566	0.256099	0.530583	Ruminococcaceae	Firmicutes
Bacteria_Bacteroidota_Bacteroidia_Bacteroidales_Marinifilaceae_Sanguibacteroides_NA_2190	3.25678	0.650414	0.572552	1.13599	0.25596	0.530583	Marinifilaceae	Bacteroidota
Bacteria_Actinobacteriota_Actinobacteria_Actinomycetales_Actinomycetaceae_Actinomyces_NA_2808	1.09471	1.14075	1.00309	1.13724	0.255438	0.530583	Actinomycetaceae	Actinobacteriota
Bacteria_Firmicutes_Clostridia_Oscillospirales_Oscillospiraceae_Papillibacter_NA_955	6.10469	-0.468686	0.413192	-1.1343	0.256667	0.530687	Oscillospiraceae	Firmicutes
Bacteria_Firmicutes_Bacilli_RF39_NA_NA_NA_2167	2.19732	-0.626914	0.552388	-1.13492	0.256411	0.530687	NA	Firmicutes
Bacteria_Firmicutes_Clostridia_NA_NA_NA_NA_186	39.1919	0.347925	0.30699	1.13334	0.25707	0.530985	NA	Firmicutes
Bacteria_Bacteroidota_Bacteroidia_Bacteroidales_Tannerellaceae_Parabacteroides_NA_30	161.638	0.421874	0.373114	1.13068	0.258189	0.532519	Tannerellaceae	Bacteroidota
Bacteria_Firmicutes_Bacilli_Erysipelotrichales_Erysipelotrichaceae_.Anaerorhabdus..furcosa.group_NA_576	7.99753	0.69115	0.611453	1.13034	0.258333	0.532519	Erysipelotrichaceae	Firmicutes
Bacteria_Firmicutes_Clostridia_Christensenellales_Christensenellaceae_NA_NA_1925	1.79997	0.553768	0.490345	1.12934	0.258753	0.532848	Christensenellaceae	Firmicutes
Bacteria_Firmicutes_Clostridia_Lachnospirales_Lachnospiraceae_Lachnospiraceae.UCG.009_NA_1082	3.49219	-0.938598	0.831578	-1.1287	0.259026	0.532876	Lachnospiraceae	Firmicutes
Bacteria_Bacteroidota_Bacteroidia_Bacteroidales_Rikenellaceae_Alistipes_NA_1721	4.31059	0.79889	0.70837	1.12779	0.25941	0.533131	Rikenellaceae	Bacteroidota
Bacteria_Bacteroidota_Bacteroidia_Bacteroidales_Rikenellaceae_Alistipes_NA_173	48.9013	-0.451588	0.401666	-1.12429	0.260891	0.53544	Rikenellaceae	Bacteroidota
Bacteria_Firmicutes_Clostridia_Peptostreptococcales.Tissierellales_Anaerovoracaceae_Anaerovorax_NA_1202	8.62059	-0.348395	0.309988	-1.1239	0.261056	0.53544	Anaerovoracaceae	Firmicutes
Bacteria_Firmicutes_Clostridia_Christensenellales_Christensenellaceae_Christensenellaceae.R.7.group_NA_646	15.2769	0.383391	0.341435	1.12288	0.261488	0.535789	Christensenellaceae	Firmicutes
Bacteria_Bacteroidota_Bacteroidia_Bacteroidales_Dysgonomonadaceae_NA_NA_94	50.2625	0.938459	0.838121	1.11972	0.262834	0.536479	Dysgonomonadaceae	Bacteroidota
Bacteria_Firmicutes_Clostridia_Oscillospirales_Ruminococcaceae_UCG.001_NA_312	16.1955	0.497331	0.444193	1.11963	0.262872	0.536479	Ruminococcaceae	Firmicutes
Bacteria_Firmicutes_Clostridia_Clostridia.UCG.014_NA_NA_NA_452	8.31977	0.63908	0.570495	1.12022	0.26262	0.536479	NA	Firmicutes
Bacteria_Proteobacteria_Gammaproteobacteria_Burkholderiales_Nitrosomonadaceae_NA_NA_700	4.11683	0.561561	0.501171	1.1205	0.262502	0.536479	Nitrosomonadaceae	Proteobacteria
Bacteria_Bacteroidota_Bacteroidia_Bacteroidales_Dysgonomonadaceae_NA_NA_216	13.9968	0.792476	0.708874	1.11794	0.263594	0.536515	Dysgonomonadaceae	Bacteroidota
Bacteria_Rs.K70.termite.group_NA_NA_NA_NA_NA_497	10.6067	0.430934	0.385547	1.11772	0.263686	0.536515	NA	Rs.K70.termite.group
Bacteria_Firmicutes_Clostridia_Oscillospirales_Butyricicoccaceae_NA_NA_1848	2.02076	-0.508588	0.455261	-1.11713	0.263937	0.536515	Butyricicoccaceae	Firmicutes
Bacteria_Firmicutes_Clostridia_Oscillospirales_Ruminococcaceae_NA_NA_2028	1.6437	0.481993	0.431349	1.11741	0.26382	0.536515	Ruminococcaceae	Firmicutes
Bacteria_Proteobacteria_Gammaproteobacteria_Burkholderiales_Oxalobacteraceae_Oxalobacter_NA_1347	9.59415	-0.520368	0.466509	-1.11545	0.264658	0.537447	Oxalobacteraceae	Proteobacteria
Bacteria_Bacteroidota_Bacteroidia_Bacteroidales_Dysgonomonadaceae_Dysgonomonas_NA_270	48.2814	-0.558519	0.501266	-1.11422	0.265187	0.537987	Dysgonomonadaceae	Bacteroidota
Bacteria_Firmicutes_Clostridia_Christensenellales_Christensenellaceae_Christensenellaceae.R.7.group_NA_1306	4.59746	0.460376	0.413806	1.11254	0.265906	0.538086	Christensenellaceae	Firmicutes
Bacteria_Firmicutes_Clostridia_Christensenellales_Christensenellaceae_NA_NA_1782	1.23845	0.635053	0.570546	1.11306	0.265681	0.538086	Christensenellaceae	Firmicutes
Bacteria_Proteobacteria_Alphaproteobacteria_Rhodospirillales_NA_NA_NA_1833	1.04179	0.728454	0.654927	1.11227	0.266023	0.538086	NA	Proteobacteria
Bacteria_Bacteroidota_Bacteroidia_Bacteroidales_Marinifilaceae_Sanguibacteroides_NA_132	79.4955	0.44627	0.40148	1.11156	0.266327	0.538169	Marinifilaceae	Bacteroidota
Bacteria_Patescibacteria_Gracilibacteria_JGI.0000069.P22_NA_NA_NA_2742	4.69374	0.733877	0.661178	1.10995	0.267019	0.539037	NA	Patescibacteria
Bacteria_Firmicutes_Clostridia_Lachnospirales_Lachnospiraceae_Lachnoclostridium_NA_217	66.1643	0.373689	0.337645	1.10675	0.268402	0.540256	Lachnospiraceae	Firmicutes
Bacteria_Deferribacterota_Deferribacteres_Deferribacterales_Deferribacteraceae_Mucispirillum_NA_2768	2.42838	-1.19572	1.08008	-1.10707	0.268265	0.540256	Deferribacteraceae	Deferribacterota
Bacteria_Firmicutes_Bacilli_RF39_NA_NA_NA_2793	1.14975	1.25808	1.13676	1.10672	0.268414	0.540256	NA	Firmicutes
Bacteria_Synergistota_Synergistia_Synergistales_Synergistaceae_Fretibacterium_NA_945	5.92706	0.718491	0.652285	1.1015	0.27068	0.543404	Synergistaceae	Synergistota
Bacteria_Firmicutes_Clostridia_Christensenellales_Christensenellaceae_Christensenellaceae.R.7.group_NA_1126	5.77543	-0.582862	0.529126	-1.10156	0.270655	0.543404	Christensenellaceae	Firmicutes
Bacteria_Firmicutes_Clostridia_Oscillospirales_NA_NA_NA_1414	3.29669	0.449885	0.40851	1.10128	0.270774	0.543404	NA	Firmicutes
Bacteria_Firmicutes_Clostridia_Oscillospirales_Ruminococcaceae_NA_NA_1195	3.14983	0.371798	0.338257	1.09916	0.271698	0.544667	Ruminococcaceae	Firmicutes
Bacteria_Firmicutes_Clostridia_Oscillospirales_Ruminococcaceae_NA_NA_1618	3.58209	0.445796	0.405779	1.09862	0.271935	0.544667	Ruminococcaceae	Firmicutes
Bacteria_NA_NA_NA_NA_NA_NA_91	79.0093	0.619717	0.565105	1.09664	0.272799	0.545168	NA	NA
Bacteria_Desulfobacterota_Desulfobulbia_Desulfobulbales_Desulfobulbaceae_Desulfobulbus_NA_99	55.4404	0.499832	0.456944	1.09386	0.274017	0.545168	Desulfobulbaceae	Desulfobacterota
Bacteria_Firmicutes_Clostridia_Christensenellales_Christensenellaceae_Christensenellaceae.R.7.group_NA_193	36.0927	0.239276	0.218734	1.09391	0.273993	0.545168	Christensenellaceae	Firmicutes
Bacteria_Bacteroidota_Bacteroidia_Bacteroidales_Rikenellaceae_Rikenellaceae.RC9.gut.group_NA_286	37.4089	0.397589	0.364158	1.0918	0.274919	0.545168	Rikenellaceae	Bacteroidota
Bacteria_Firmicutes_Clostridia_Lachnospirales_Lachnospiraceae_Tyzzerella_NA_508	16.6392	0.641966	0.587421	1.09286	0.274457	0.545168	Lachnospiraceae	Firmicutes
Bacteria_Firmicutes_Clostridia_Clostridia.vadinBB60.group_NA_NA_NA_1084	2.30052	-1.34339	1.22796	-1.094	0.273953	0.545168	NA	Firmicutes
Bacteria_Firmicutes_Clostridia_Lachnospirales_Lachnospiraceae_NA_NA_1222	6.14347	-1.55477	1.41827	-1.09624	0.272974	0.545168	Lachnospiraceae	Firmicutes
Bacteria_Desulfobacterota_Desulfovibrionia_Desulfovibrionales_Desulfovibrionaceae_Desulfovibrio_NA_1371	1.65121	-0.723138	0.659988	-1.09568	0.273218	0.545168	Desulfovibrionaceae	Desulfobacterota
Bacteria_Desulfobacterota_Desulfobacteria_Desulfobacterales_NA_NA_NA_1489	2.77874	0.417799	0.382822	1.09137	0.275112	0.545168	NA	Desulfobacterota
Bacteria_Desulfobacterota_Desulfovibrionia_Desulfovibrionales_Desulfovibrionaceae_Desulfovibrio_NA_1744	1.97573	0.655865	0.600053	1.09301	0.274389	0.545168	Desulfovibrionaceae	Desulfobacterota
Bacteria_Bacteroidota_Bacteroidia_Bacteroidales_Dysgonomonadaceae_Candidatus.Symbiothrix_NA_2684	39.7194	0.637792	0.583794	1.09249	0.274616	0.545168	Dysgonomonadaceae	Bacteroidota
Bacteria_Firmicutes_Clostridia_Christensenellales_Christensenellaceae_NA_NA_1550	2.05294	0.457178	0.419518	1.08977	0.275815	0.546035	Christensenellaceae	Firmicutes
Bacteria_Bacteroidota_Bacteroidia_Bacteroidales_NA_NA_NA_487	7.64611	0.564438	0.518938	1.08768	0.276736	0.546801	NA	Bacteroidota
Bacteria_Synergistota_Synergistia_Synergistales_Synergistaceae_Candidatus.Tammella_NA_1182	1.62033	-0.765296	0.703533	-1.08779	0.276688	0.546801	Synergistaceae	Synergistota
Bacteria_Firmicutes_Clostridia_Peptococcales_Peptococcaceae_NA_NA_28	85.3513	0.538119	0.495143	1.08679	0.277128	0.54686	Peptococcaceae	Firmicutes
Bacteria_Desulfobacterota_Desulfovibrionia_Desulfovibrionales_Desulfovibrionaceae_NA_NA_527	9.78636	-0.345183	0.317729	-1.08641	0.2773	0.54686	Desulfovibrionaceae	Desulfobacterota
Bacteria_Desulfobacterota_Desulfovibrionia_Desulfovibrionales_Desulfovibrionaceae_Desulfovibrio_NA_68	66.4886	-0.526374	0.487505	-1.07973	0.280262	0.549744	Desulfovibrionaceae	Desulfobacterota
Bacteria_Firmicutes_Clostridia_Oscillospirales_Ruminococcaceae_NA_NA_1280	2.01926	0.695567	0.644119	1.07987	0.280199	0.549744	Ruminococcaceae	Firmicutes
Bacteria_Deferribacterota_Deferribacteres_Deferribacterales_Deferribacteraceae_Mucispirillum_NA_1731	1.86019	-0.956586	0.885009	-1.08088	0.279751	0.549744	Deferribacteraceae	Deferribacterota
Bacteria_Firmicutes_Clostridia_NA_NA_NA_NA_1743	1.08618	-0.875037	0.810607	-1.07948	0.280372	0.549744	NA	Firmicutes
Bacteria_Firmicutes_Clostridia_Oscillospirales_Oscillospiraceae_NA_NA_2686	29.5951	-0.875635	0.809132	-1.08219	0.279168	0.549744	Oscillospiraceae	Firmicutes
Bacteria_Desulfobacterota_Desulfovibrionia_Desulfovibrionales_Desulfovibrionaceae_Desulfovibrio_NA_2705	7.49502	-0.494915	0.457549	-1.08167	0.279401	0.549744	Desulfovibrionaceae	Desulfobacterota
Bacteria_Firmicutes_Clostridia_Christensenellales_Christensenellaceae_NA_NA_1491	3.31663	0.451943	0.419304	1.07784	0.281105	0.550654	Christensenellaceae	Firmicutes
Bacteria_Proteobacteria_Alphaproteobacteria_Rhizobiales_Rhizobiaceae_Mesorhizobium_NA_1533	1.06473	-1.65769	1.53894	-1.07717	0.281405	0.550715	Rhizobiaceae	Proteobacteria
Bacteria_Firmicutes_Clostridia_Oscillospirales_.Eubacterium..coprostanoligenes.group_NA_NA_928	3.43117	1.00213	0.932274	1.07493	0.282406	0.552147	.Eubacterium..coprostanoligenes.group	Firmicutes
Bacteria_Firmicutes_Clostridia_Oscillospirales_Oscillospiraceae_Intestinimonas_NA_1098	1.84963	1.32317	1.23282	1.07329	0.283143	0.552533	Oscillospiraceae	Firmicutes
Bacteria_Desulfobacterota_Desulfovibrionia_Desulfovibrionales_Desulfovibrionaceae_Desulfovibrio_NA_2741	2.32659	0.692782	0.645141	1.07385	0.282892	0.552533	Desulfovibrionaceae	Desulfobacterota
Bacteria_Bacteroidota_Bacteroidia_Bacteroidales_Bacteroidaceae_Bacteroides_NA_223	18.5194	0.722267	0.673876	1.07181	0.283806	0.5533	Bacteroidaceae	Bacteroidota
Bacteria_Firmicutes_Clostridia_Lachnospirales_Lachnospiraceae_Robinsoniella_NA_265	49.5773	0.686959	0.643395	1.06771	0.285651	0.556368	Lachnospiraceae	Firmicutes
Bacteria_Bacteroidota_Bacteroidia_Bacteroidales_Tannerellaceae_Parabacteroides_NA_14	276.356	0.375909	0.352594	1.06612	0.286368	0.556463	Tannerellaceae	Bacteroidota
Bacteria_Firmicutes_Clostridia_Oscillospirales_Ruminococcaceae_NA_NA_305	48.2082	0.254251	0.238465	1.0662	0.286334	0.556463	Ruminococcaceae	Firmicutes
Bacteria_Firmicutes_Clostridia_Oscillospirales_Oscillospiraceae_NA_NA_983	4.22231	-0.364123	0.341643	-1.0658	0.286514	0.556463	Oscillospiraceae	Firmicutes
Bacteria_Desulfobacterota_Desulfovibrionia_Desulfovibrionales_Desulfovibrionaceae_Desulfovibrio_NA_2762	2.3082	0.98395	0.925998	1.06258	0.287971	0.558761	Desulfovibrionaceae	Desulfobacterota
Bacteria_Bacteroidota_Bacteroidia_Bacteroidales_Dysgonomonadaceae_Candidatus.Symbiothrix_NA_489	6.95636	-1.16878	1.10313	-1.05951	0.289368	0.560942	Dysgonomonadaceae	Bacteroidota
Bacteria_Firmicutes_Clostridia_Oscillospirales_Ruminococcaceae_NA_NA_1019	2.0004	1.26264	1.19248	1.05884	0.289673	0.561001	Ruminococcaceae	Firmicutes
Bacteria_Firmicutes_Clostridia_Oscillospirales_Ruminococcaceae_Pygmaiobacter_NA_183	38.6632	0.526419	0.498156	1.05674	0.290632	0.561309	Ruminococcaceae	Firmicutes
Bacteria_Firmicutes_Clostridia_Oscillospirales_Ruminococcaceae_Candidatus.Soleaferrea_NA_699	11.8123	0.426776	0.403879	1.05669	0.290651	0.561309	Ruminococcaceae	Firmicutes
Bacteria_Firmicutes_Bacilli_RF39_NA_NA_NA_2385	1.35208	1.32492	1.25384	1.05669	0.290653	0.561309	NA	Firmicutes
Bacteria_Firmicutes_Bacilli_Erysipelotrichales_Erysipelatoclostridiaceae_UCG.004_NA_1693	1.14246	1.45027	1.37554	1.05433	0.291733	0.562863	Erysipelatoclostridiaceae	Firmicutes
Bacteria_Bacteroidota_Bacteroidia_Bacteroidales_Rikenellaceae_Alistipes_NA_105	61.6505	-0.520767	0.495109	-1.05182	0.292881	0.564547	Rikenellaceae	Bacteroidota
Bacteria_Firmicutes_Negativicutes_Acidaminococcales_Acidaminococcaceae_NA_NA_1988	1.15254	-1.08712	1.03586	-1.04948	0.293955	0.566085	Acidaminococcaceae	Firmicutes
Bacteria_Actinobacteriota_Coriobacteriia_Coriobacteriales_Coriobacteriales.Incertae.Sedis_NA_NA_575	13.4598	0.280738	0.268776	1.0445	0.296252	0.569972	Coriobacteriales.Incertae.Sedis	Actinobacteriota
Bacteria_Firmicutes_Clostridia_Christensenellales_Christensenellaceae_Christensenellaceae.R.7.group_NA_1381	2.49196	-0.419728	0.402333	-1.04324	0.296839	0.570497	Christensenellaceae	Firmicutes
Bacteria_Firmicutes_Bacilli_RF39_NA_NA_NA_2789	1.47181	0.623313	0.59778	1.04271	0.297082	0.570497	NA	Firmicutes
Bacteria_Firmicutes_Clostridia_Peptostreptococcales.Tissierellales_Family.XI_Gallicola_NA_678	4.00395	-1.21003	1.16275	-1.04066	0.298031	0.571325	Family.XI	Firmicutes
Bacteria_Bacteroidota_Bacteroidia_Bacteroidales_Prevotellaceae_Alloprevotella_NA_736	5.04829	-0.793875	0.762916	-1.04058	0.298071	0.571325	Prevotellaceae	Bacteroidota
Bacteria_Firmicutes_Clostridia_Christensenellales_Christensenellaceae_NA_NA_141	31.4259	-0.591746	0.569442	-1.03917	0.298727	0.571851	Christensenellaceae	Firmicutes
Bacteria_Planctomycetota_Planctomycetes_Pirellulales_Pirellulaceae_Termite.planctomycete.cluster_NA_804	8.23501	0.52963	0.509854	1.03879	0.298903	0.571851	Pirellulaceae	Planctomycetota
Bacteria_Proteobacteria_Alphaproteobacteria_Rhodospirillales_NA_NA_NA_2826	1.02571	1.3061	1.26285	1.03425	0.301021	0.575366	NA	Proteobacteria
Bacteria_Spirochaetota_MVP.15_NA_NA_NA_NA_1017	3.91914	-0.945812	0.919767	-1.02832	0.303801	0.579325	NA	Spirochaetota
Bacteria_Firmicutes_Clostridia_Oscillospirales_Ruminococcaceae_NA_NA_1395	1.08904	0.713732	0.694684	1.02742	0.304223	0.579325	Ruminococcaceae	Firmicutes
Bacteria_Firmicutes_Clostridia_Christensenellales_Christensenellaceae_Christensenellaceae.R.7.group_NA_1517	2.38229	0.376975	0.36672	1.02796	0.303967	0.579325	Christensenellaceae	Firmicutes
Bacteria_Desulfobacterota_Desulfovibrionia_Desulfovibrionales_Desulfovibrionaceae_Desulfovibrio_NA_2771	1.16305	-1.09094	1.06182	-1.02742	0.304221	0.579325	Desulfovibrionaceae	Desulfobacterota
Bacteria_Verrucomicrobiota_Lentisphaeria_Victivallales_Victivallaceae_NA_NA_1564	2.18138	1.3136	1.27959	1.02658	0.304617	0.579537	Victivallaceae	Verrucomicrobiota
Bacteria_Firmicutes_Clostridia_Christensenellales_Christensenellaceae_Christensenellaceae.R.7.group_NA_1385	1.23258	0.922427	0.89933	1.02568	0.305042	0.579805	Christensenellaceae	Firmicutes
Bacteria_Bacteroidota_Bacteroidia_Bacteroidales_Paludibacteraceae_NA_NA_327	19.9337	-1.56066	1.52444	-1.02376	0.305946	0.580986	Paludibacteraceae	Bacteroidota
Bacteria_Desulfobacterota_Desulfovibrionia_Desulfovibrionales_Desulfovibrionaceae_Desulfovibrio_NA_570	15.901	-0.355118	0.347857	-1.02087	0.307314	0.582503	Desulfovibrionaceae	Desulfobacterota
Bacteria_Verrucomicrobiota_Lentisphaeria_Victivallales_Victivallaceae_NA_NA_749	1.63701	-0.66655	0.652829	-1.02102	0.307246	0.582503	Victivallaceae	Verrucomicrobiota
Bacteria_Firmicutes_Clostridia_Peptostreptococcales.Tissierellales_Anaerovoracaceae_Family.XIII.AD3011.group_NA_92	108.983	-0.25549	0.25042	-1.02024	0.307613	0.582531	Anaerovoracaceae	Firmicutes
Bacteria_Firmicutes_Clostridia_Lachnospirales_Lachnospiraceae_Tyzzerella_NA_671	4.42895	-0.560359	0.551819	-1.01548	0.309879	0.585201	Lachnospiraceae	Firmicutes
Bacteria_Firmicutes_Clostridia_Lachnospirales_Lachnospiraceae_Tyzzerella_NA_1070	2.14061	1.39	1.36828	1.01587	0.30969	0.585201	Lachnospiraceae	Firmicutes
Bacteria_Firmicutes_Clostridia_Oscillospirales_Ruminococcaceae_NA_NA_1785	1.62124	0.451747	0.444379	1.01658	0.309352	0.585201	Ruminococcaceae	Firmicutes
Bacteria_Firmicutes_Clostridia_Lachnospirales_Lachnospiraceae_NA_NA_2398	5.28945	1.374	1.35648	1.01291	0.311101	0.586967	Lachnospiraceae	Firmicutes
Bacteria_Desulfobacterota_Desulfovibrionia_Desulfovibrionales_Desulfovibrionaceae_Desulfovibrio_NA_49	73.6597	0.336118	0.332378	1.01125	0.311896	0.587926	Desulfovibrionaceae	Desulfobacterota
Bacteria_Firmicutes_Bacilli_RF39_NA_NA_NA_1172	3.67457	0.592297	0.58827	1.00685	0.314009	0.590279	NA	Firmicutes
Bacteria_Bacteroidota_Bacteroidia_Bacteroidales_Tannerellaceae_Tannerella_NA_1203	4.27469	0.393577	0.390677	1.00742	0.313731	0.590279	Tannerellaceae	Bacteroidota
Bacteria_Spirochaetota_Spirochaetia_Spirochaetales_Spirochaetaceae_Treponema_NA_1449	2.05835	-1.09509	1.08645	-1.00795	0.313476	0.590279	Spirochaetaceae	Spirochaetota
Bacteria_Firmicutes_Clostridia_NA_NA_NA_NA_201	41.2569	-0.432987	0.431425	-1.00362	0.315561	0.590799	NA	Firmicutes
Bacteria_Bacteroidota_Bacteroidia_Bacteroidales_Tannerellaceae_NA_NA_215	35.4453	-0.773381	0.773056	-1.00042	0.317107	0.590799	Tannerellaceae	Bacteroidota
Bacteria_Desulfobacterota_Desulfovibrionia_Desulfovibrionales_Desulfovibrionaceae_Desulfovibrio_NA_453	16.7101	0.45654	0.455463	1.00236	0.316168	0.590799	Desulfovibrionaceae	Desulfobacterota
Bacteria_Deferribacterota_Deferribacteres_Deferribacterales_Deferribacteraceae_Mucispirillum_NA_557	12.1469	-0.31896	0.319056	-0.999697	0.317457	0.590799	Deferribacteraceae	Deferribacterota
Bacteria_Firmicutes_Clostridia_Oscillospirales_Ruminococcaceae_NA_NA_697	9.88969	0.223512	0.222985	1.00236	0.316169	0.590799	Ruminococcaceae	Firmicutes
Bacteria_Firmicutes_Clostridia_Oscillospirales_Ruminococcaceae_NA_NA_1108	4.61926	0.614904	0.614587	1.00052	0.317061	0.590799	Ruminococcaceae	Firmicutes
Bacteria_Firmicutes_Clostridia_Oscillospirales_NA_NA_NA_1266	4.29347	0.402142	0.400492	1.00412	0.315321	0.590799	NA	Firmicutes
Bacteria_Firmicutes_Clostridia_Lachnospirales_Lachnospiraceae_Tyzzerella_NA_1553	2.18753	-0.669121	0.667639	-1.00222	0.316238	0.590799	Lachnospiraceae	Firmicutes
Bacteria_Firmicutes_Clostridia_Christensenellales_Christensenellaceae_Christensenellaceae.R.7.group_NA_1672	1.35513	0.476542	0.474927	1.0034	0.315668	0.590799	Christensenellaceae	Firmicutes
Bacteria_Firmicutes_Clostridia_Lachnospirales_Lachnospiraceae_Tyzzerella_NA_2815	1.21325	1.90551	1.90594	0.999774	0.31742	0.590799	Lachnospiraceae	Firmicutes
Bacteria_Firmicutes_Clostridia_Christensenellales_Christensenellaceae_Christensenellaceae.R.7.group_NA_2832	1.05597	0.806827	0.805182	1.00204	0.316323	0.590799	Christensenellaceae	Firmicutes
Bacteria_Firmicutes_Clostridia_Oscillospirales_Ruminococcaceae_Candidatus.Soleaferrea_NA_581	20.0915	-0.265473	0.265908	-0.998362	0.318104	0.591465	Ruminococcaceae	Firmicutes
Bacteria_Firmicutes_Bacilli_Acholeplasmatales_Acholeplasmataceae_Acholeplasma_NA_1665	4.7317	0.540988	0.542249	0.997676	0.318437	0.591547	Acholeplasmataceae	Firmicutes
Bacteria_Firmicutes_Clostridia_Christensenellales_Christensenellaceae_NA_NA_673	9.73943	0.298553	0.300165	0.994631	0.319916	0.592148	Christensenellaceae	Firmicutes
Bacteria_Desulfobacterota_Desulfarculia_Desulfarculales_NA_NA_NA_1309	4.4454	0.549467	0.552394	0.994701	0.319882	0.592148	NA	Desulfobacterota
Bacteria_Bacteroidota_Bacteroidia_Bacteroidales_Dysgonomonadaceae_Dysgonomonas_NA_1380	2.74748	0.914135	0.918205	0.995567	0.31946	0.592148	Dysgonomonadaceae	Bacteroidota
Bacteria_Planctomycetota_vadinHA49_NA_NA_NA_NA_2272	1.31561	0.634068	0.636571	0.996067	0.319218	0.592148	NA	Planctomycetota
Bacteria_Firmicutes_Clostridia_Oscillospirales_Ruminococcaceae_Candidatus.Soleaferrea_NA_1688	2.46606	0.506907	0.510056	0.993826	0.320308	0.592338	Ruminococcaceae	Firmicutes
Bacteria_Firmicutes_Clostridia_Oscillospirales_Ruminococcaceae_NA_NA_603	11.8923	0.310185	0.312318	0.99317	0.320627	0.592394	Ruminococcaceae	Firmicutes
Bacteria_Firmicutes_Clostridia_Oscillospirales_Butyricicoccaceae_UCG.009_NA_41	126.763	0.352275	0.357562	0.985215	0.324518	0.599043	Butyricicoccaceae	Firmicutes
Bacteria_Bacteroidota_Bacteroidia_Bacteroidales_Tannerellaceae_Parabacteroides_NA_151	62.2407	-0.32652	0.332032	-0.983399	0.325411	0.59969	Tannerellaceae	Bacteroidota
Bacteria_Firmicutes_Clostridia_Lachnospirales_Lachnospiraceae_Robinsoniella_NA_248	34.0894	0.345717	0.352411	0.981005	0.32659	0.59969	Lachnospiraceae	Firmicutes
Bacteria_Rs.K70.termite.group_NA_NA_NA_NA_NA_632	11.1048	0.420047	0.428232	0.980886	0.326649	0.59969	NA	Rs.K70.termite.group
Bacteria_Firmicutes_Clostridia_Eubacteriales_Eubacteriaceae_Eubacterium_NA_1097	1.97248	1.20579	1.22953	0.980692	0.326745	0.59969	Eubacteriaceae	Firmicutes
Bacteria_Firmicutes_Clostridia_Oscillospirales_Ruminococcaceae_NA_NA_1205	11.7671	-0.541264	0.552117	-0.980342	0.326917	0.59969	Ruminococcaceae	Firmicutes
Bacteria_Firmicutes_Clostridia_Oscillospirales_NA_NA_NA_1698	2.10348	0.365979	0.372552	0.982356	0.325924	0.59969	NA	Firmicutes
Bacteria_Firmicutes_Clostridia_Lachnospirales_Lachnospiraceae_Lachnoclostridium_NA_2753	3.30282	-1.03086	1.05152	-0.980356	0.32691	0.59969	Lachnospiraceae	Firmicutes
Bacteria_Firmicutes_Clostridia_Christensenellales_Christensenellaceae_NA_NA_1323	3.37271	-0.453723	0.46388	-0.978105	0.328022	0.601179	Christensenellaceae	Firmicutes
Bacteria_Firmicutes_Clostridia_NA_NA_NA_NA_1445	3.67056	-0.414635	0.42503	-0.975544	0.329291	0.602964	NA	Firmicutes
Bacteria_Firmicutes_Clostridia_Oscillospirales_Butyricicoccaceae_UCG.009_NA_831	6.75155	-0.338769	0.347537	-0.974772	0.329674	0.603126	Butyricicoccaceae	Firmicutes
Bacteria_Elusimicrobiota_Elusimicrobia_Elusimicrobiales_Elusimicrobiaceae_Elusimicrobium_NA_1727	1.74512	-0.697375	0.715974	-0.974024	0.330045	0.603267	Elusimicrobiaceae	Elusimicrobiota
Bacteria_Firmicutes_Clostridia_Oscillospirales_Ruminococcaceae_NA_NA_314	16.1548	-0.427252	0.439316	-0.972539	0.330783	0.604076	Ruminococcaceae	Firmicutes
Bacteria_Firmicutes_Bacilli_RF39_NA_NA_NA_2130	1.23099	0.676397	0.696488	0.971154	0.331472	0.604796	NA	Firmicutes
Bacteria_Firmicutes_Clostridia_Christensenellales_Christensenellaceae_Christensenellaceae.R.7.group_NA_614	20.6602	0.276817	0.286033	0.967781	0.333154	0.605857	Christensenellaceae	Firmicutes
Bacteria_Firmicutes_Clostridia_Oscillospirales_UCG.010_NA_NA_960	2.39314	1.27574	1.3205	0.966102	0.333993	0.605857	UCG.010	Firmicutes
Bacteria_Firmicutes_Clostridia_Clostridia.UCG.014_NA_NA_NA_1233	3.7448	0.595053	0.616097	0.965842	0.334123	0.605857	NA	Firmicutes
Bacteria_Firmicutes_Bacilli_Erysipelotrichales_Erysipelatoclostridiaceae_Erysipelatoclostridium_NA_1274	5.09569	-0.659266	0.682114	-0.966505	0.333791	0.605857	Erysipelatoclostridiaceae	Firmicutes
Bacteria_Firmicutes_Clostridia_Christensenellales_Christensenellaceae_Christensenellaceae.R.7.group_NA_2396	1.13589	0.546574	0.565806	0.966009	0.33404	0.605857	Christensenellaceae	Firmicutes
Bacteria_Firmicutes_Clostridia_Christensenellales_Christensenellaceae_Christensenellaceae.R.7.group_NA_2717	5.1925	0.606861	0.628042	0.966275	0.333907	0.605857	Christensenellaceae	Firmicutes
Bacteria_Bacteroidota_Bacteroidia_Bacteroidales_Rikenellaceae_Alistipes_NA_2784	1.35142	2.3648	2.4415	0.968585	0.332752	0.605857	Rikenellaceae	Bacteroidota
Bacteria_Bacteroidota_Bacteroidia_Bacteroidales_Dysgonomonadaceae_Dysgonomonas_NA_407	26.6927	0.484211	0.503321	0.962031	0.336034	0.606483	Dysgonomonadaceae	Bacteroidota
Bacteria_Spirochaetota_Spirochaetia_Spirochaetales_Spirochaetaceae_Sediminispirochaeta_NA_451	15.7654	-0.512543	0.532244	-0.962985	0.335555	0.606483	Spirochaetaceae	Spirochaetota
Bacteria_Firmicutes_Negativicutes_Acidaminococcales_Acidaminococcaceae_NA_NA_888	8.72844	-0.42309	0.441188	-0.958979	0.337569	0.606483	Acidaminococcaceae	Firmicutes
Bacteria_Firmicutes_Clostridia_Oscillospirales_Ruminococcaceae_NA_NA_908	4.96454	0.25519	0.265659	0.960594	0.336756	0.606483	Ruminococcaceae	Firmicutes
Bacteria_Firmicutes_Clostridia_NA_NA_NA_NA_1127	5.37932	0.442013	0.461068	0.958671	0.337724	0.606483	NA	Firmicutes
Bacteria_Firmicutes_Clostridia_Christensenellales_Christensenellaceae_NA_NA_1139	1.7043	1.29113	1.34366	0.960903	0.336601	0.606483	Christensenellaceae	Firmicutes
Bacteria_Firmicutes_Clostridia_Lachnospirales_Lachnospiraceae_Tyzzerella_NA_1145	10.4194	-0.429463	0.447706	-0.959253	0.337432	0.606483	Lachnospiraceae	Firmicutes
Bacteria_Proteobacteria_Alphaproteobacteria_Rhizobiales_Rhizobiaceae_Brucella_NA_1256	1.59771	1.78963	1.86621	0.958966	0.337576	0.606483	Rhizobiaceae	Proteobacteria
Bacteria_Firmicutes_Clostridia_Oscillospirales_Ruminococcaceae_Anaerotruncus_NA_1511	2.29329	-0.444173	0.462571	-0.960227	0.336941	0.606483	Ruminococcaceae	Firmicutes
Bacteria_Bacteroidota_Bacteroidia_Bacteroidales_Paludibacteraceae_Paludibacter_NA_1691	1.75824	-1.51001	1.56875	-0.962556	0.335771	0.606483	Paludibacteraceae	Bacteroidota
Bacteria_Firmicutes_Clostridia_NA_NA_NA_NA_2786	1.32079	-0.721224	0.750267	-0.961289	0.336407	0.606483	NA	Firmicutes
Bacteria_Firmicutes_Clostridia_Clostridia.UCG.014_NA_NA_NA_1193	1.46786	0.796546	0.831606	0.95784	0.338144	0.606704	NA	Firmicutes
Bacteria_Verrucomicrobiota_Verrucomicrobiae_Verrucomicrobiales_NA_NA_NA_1344	3.85247	-0.602517	0.630293	-0.955932	0.339106	0.607368	NA	Verrucomicrobiota
Bacteria_Firmicutes_Clostridia_Lachnospirales_Lachnospiraceae_Tyzzerella_NA_1873	2.04306	-0.623302	0.651855	-0.956197	0.338973	0.607368	Lachnospiraceae	Firmicutes
Bacteria_Firmicutes_Clostridia_Lachnospirales_Lachnospiraceae_Agathobacter_NA_852	4.03641	-0.596796	0.626784	-0.952156	0.341018	0.609334	Lachnospiraceae	Firmicutes
Bacteria_Firmicutes_Clostridia_Oscillospirales_Ruminococcaceae_NA_NA_876	4.05903	-1.18209	1.24169	-0.952002	0.341096	0.609334	Ruminococcaceae	Firmicutes
Bacteria_Planctomycetota_vadinHA49_NA_NA_NA_NA_1792	4.05568	-1.29282	1.35706	-0.952667	0.340759	0.609334	NA	Planctomycetota
Bacteria_Planctomycetota_vadinHA49_NA_NA_NA_NA_2763	2.54925	0.536727	0.564147	0.951396	0.341403	0.609351	NA	Planctomycetota
Bacteria_Desulfobacterota_Desulfovibrionia_Desulfovibrionales_Desulfovibrionaceae_Desulfovibrio_NA_549	11.6769	0.348109	0.36751	0.94721	0.343532	0.610159	Desulfovibrionaceae	Desulfobacterota
Bacteria_Firmicutes_Clostridia_Oscillospirales_NA_NA_NA_573	26.3147	-0.251768	0.265795	-0.947229	0.343522	0.610159	NA	Firmicutes
Bacteria_Bacteroidota_Bacteroidia_Bacteroidales_Dysgonomonadaceae_Dysgonomonas_NA_903	2.74758	0.872814	0.921669	0.946993	0.343642	0.610159	Dysgonomonadaceae	Bacteroidota
Bacteria_Firmicutes_Clostridia_Christensenellales_Christensenellaceae_NA_NA_1262	1.86053	1.2307	1.2972	0.948739	0.342753	0.610159	Christensenellaceae	Firmicutes
Bacteria_Firmicutes_Clostridia_Oscillospirales_Ruminococcaceae_Candidatus.Soleaferrea_NA_1850	1.14686	0.52745	0.556268	0.948194	0.34303	0.610159	Ruminococcaceae	Firmicutes
Bacteria_Firmicutes_Clostridia_Christensenellales_Christensenellaceae_Christensenellaceae.R.7.group_NA_2072	2.20583	0.563919	0.595101	0.947601	0.343333	0.610159	Christensenellaceae	Firmicutes
Bacteria_Firmicutes_Clostridia_NA_NA_NA_NA_2109	4.09861	0.856825	0.905897	0.945831	0.344235	0.610682	NA	Firmicutes
Bacteria_Bacteroidota_Bacteroidia_Bacteroidales_Tannerellaceae_Parabacteroides_NA_164	37.4285	0.48764	0.517168	0.942903	0.34573	0.612804	Tannerellaceae	Bacteroidota
Bacteria_Firmicutes_Clostridia_Oscillospirales_Ruminococcaceae_NA_NA_428	6.42552	0.947157	1.00606	0.941455	0.346472	0.613587	Ruminococcaceae	Firmicutes
Bacteria_Synergistota_Synergistia_Synergistales_Synergistaceae_Candidatus.Tammella_NA_754	3.54646	-1.00013	1.06325	-0.940641	0.346889	0.613796	Synergistaceae	Synergistota
Bacteria_Bacteroidota_Bacteroidia_Bacteroidales_Marinilabiliaceae_NA_NA_321	18.9335	0.399894	0.425651	0.939487	0.347481	0.614313	Marinilabiliaceae	Bacteroidota
Bacteria_Firmicutes_Clostridia_Peptostreptococcales.Tissierellales_Anaerovoracaceae_NA_NA_1250	1.37267	1.46885	1.56524	0.938421	0.348028	0.61475	Anaerovoracaceae	Firmicutes
Bacteria_Planctomycetota_Planctomycetes_Pirellulales_Pirellulaceae_Termite.planctomycete.cluster_NA_866	4.03004	0.502627	0.536568	0.936743	0.348891	0.615372	Pirellulaceae	Planctomycetota
Bacteria_Bacteroidota_Bacteroidia_Bacteroidales_Paludibacteraceae_NA_NA_1923	1.90192	-0.515744	0.550675	-0.936568	0.348981	0.615372	Paludibacteraceae	Bacteroidota
Bacteria_Bacteroidota_Bacteroidia_Bacteroidales_Dysgonomonadaceae_NA_NA_556	6.07987	-0.715167	0.765465	-0.934291	0.350154	0.616379	Dysgonomonadaceae	Bacteroidota
Bacteria_Proteobacteria_Alphaproteobacteria_Rhodospirillales_NA_NA_NA_2287	2.01252	0.817907	0.87539	0.934335	0.350131	0.616379	NA	Proteobacteria
Bacteria_Firmicutes_Clostridia_Christensenellales_Christensenellaceae_Christensenellaceae.R.7.group_NA_616	8.90467	0.326129	0.350008	0.931776	0.351452	0.617604	Christensenellaceae	Firmicutes
Bacteria_Firmicutes_Clostridia_Oscillospirales_Oscillospiraceae_NA_NA_821	4.42453	-0.886367	0.95094	-0.932095	0.351287	0.617604	Oscillospiraceae	Firmicutes
Bacteria_Bacteroidota_Bacteroidia_Bacteroidales_vadinHA21_NA_NA_9	308.314	-0.372885	0.400834	-0.930272	0.35223	0.61791	vadinHA21	Bacteroidota
Bacteria_Bacteroidota_Bacteroidia_Bacteroidales_Marinilabiliaceae_NA_NA_472	22.3157	-0.477572	0.513168	-0.930635	0.352042	0.61791	Marinilabiliaceae	Bacteroidota
Bacteria_Firmicutes_Clostridia_NA_NA_NA_NA_2173	2.1578	0.450381	0.485372	0.92791	0.353454	0.619528	NA	Firmicutes
Bacteria_Firmicutes_Clostridia_Christensenellales_Christensenellaceae_Christensenellaceae.R.7.group_NA_1025	13.5495	0.525101	0.566883	0.926295	0.354293	0.619916	Christensenellaceae	Firmicutes
Bacteria_Bacteroidota_Bacteroidia_Bacteroidales_NA_NA_NA_1079	5.08522	-0.555239	0.600159	-0.925154	0.354886	0.619916	NA	Bacteroidota
Bacteria_Firmicutes_Clostridia_Oscillospirales_Ruminococcaceae_NA_NA_1772	1.80479	-0.421028	0.454888	-0.925564	0.354672	0.619916	Ruminococcaceae	Firmicutes
Bacteria_Bacteroidota_Bacteroidia_Bacteroidales_Rikenellaceae_Alistipes_NA_2732	2.43966	0.661768	0.715203	0.925287	0.354816	0.619916	Rikenellaceae	Bacteroidota
Bacteria_Bacteroidota_Bacteroidia_Bacteroidales_Marinilabiliaceae_NA_NA_1118	3.65815	0.492389	0.532764	0.924216	0.355374	0.620239	Marinilabiliaceae	Bacteroidota
Bacteria_Synergistota_Synergistia_Synergistales_Synergistaceae_Candidatus.Tammella_NA_1384	1.38783	-1.19044	1.29095	-0.922144	0.356453	0.621594	Synergistaceae	Synergistota
Bacteria_Firmicutes_Bacilli_Erysipelotrichales_Erysipelotrichaceae_Breznakia_NA_597	16.4742	0.320297	0.347919	0.920608	0.357255	0.621933	Erysipelotrichaceae	Firmicutes
Bacteria_Firmicutes_Clostridia_Oscillospirales_Ruminococcaceae_Candidatus.Soleaferrea_NA_1609	2.39499	0.340294	0.369637	0.920615	0.357251	0.621933	Ruminococcaceae	Firmicutes
Bacteria_Firmicutes_Bacilli_Erysipelotrichales_Erysipelatoclostridiaceae_NA_NA_528	6.88868	0.936379	1.02684	0.911905	0.361819	0.628365	Erysipelatoclostridiaceae	Firmicutes
Bacteria_Firmicutes_Clostridia_Oscillospirales_Butyricicoccaceae_UCG.009_NA_618	18.2357	-0.42946	0.470955	-0.91189	0.361827	0.628365	Butyricicoccaceae	Firmicutes
Bacteria_Firmicutes_Clostridia_Oscillospirales_Oscillospiraceae_NA_NA_1951	2.2616	0.401486	0.440318	0.911809	0.361869	0.628365	Oscillospiraceae	Firmicutes
Bacteria_Firmicutes_Clostridia_Christensenellales_Christensenellaceae_Christensenellaceae.R.7.group_NA_1647	2.11398	0.532038	0.585022	0.909432	0.363122	0.629473	Christensenellaceae	Firmicutes
Bacteria_Desulfobacterota_Desulfovibrionia_Desulfovibrionales_Desulfovibrionaceae_Desulfovibrio_NA_1939	2.20665	-1.2	1.31877	-0.909933	0.362858	0.629473	Desulfovibrionaceae	Desulfobacterota
Bacteria_Firmicutes_Clostridia_Lachnospirales_Lachnospiraceae_Tyzzerella_NA_2737	4.56901	-1.16061	1.28253	-0.90494	0.365497	0.633054	Lachnospiraceae	Firmicutes
Bacteria_Firmicutes_Bacilli_Erysipelotrichales_Erysipelotrichaceae_Breznakia_NA_480	17.4972	0.413796	0.457833	0.903815	0.366094	0.633552	Erysipelotrichaceae	Firmicutes
Bacteria_Proteobacteria_Alphaproteobacteria_Rhodospirillales_NA_NA_NA_437	11.7282	0.560968	0.6226	0.901009	0.367583	0.633989	NA	Proteobacteria
Bacteria_Desulfobacterota_Desulfovibrionia_Desulfovibrionales_Desulfovibrionaceae_Desulfovibrio_NA_466	9.25441	0.331331	0.3677	0.901091	0.36754	0.633989	Desulfovibrionaceae	Desulfobacterota
Bacteria_Firmicutes_Clostridia_Oscillospirales_Oscillospiraceae_NK4A214.group_NA_1072	3.77607	0.339651	0.376586	0.901922	0.367098	0.633989	Oscillospiraceae	Firmicutes
Bacteria_Firmicutes_Clostridia_Oscillospirales_Oscillospiraceae_NA_NA_2749	2.59115	1.01415	1.12342	0.902734	0.366667	0.633989	Oscillospiraceae	Firmicutes
Bacteria_Firmicutes_Clostridia_Lachnospirales_Lachnospiraceae_NA_NA_788	7.91549	-0.393241	0.436765	-0.90035	0.367934	0.634059	Lachnospiraceae	Firmicutes
Bacteria_Bacteroidota_Bacteroidia_Bacteroidales_Tannerellaceae_Parabacteroides_NA_760	8.03442	-0.385925	0.429193	-0.899187	0.368553	0.634387	Tannerellaceae	Bacteroidota
Bacteria_Firmicutes_Clostridia_Christensenellales_Christensenellaceae_Christensenellaceae.R.7.group_NA_1629	1.06814	-0.856193	0.952564	-0.89883	0.368743	0.634387	Christensenellaceae	Firmicutes
Bacteria_Firmicutes_Clostridia_Christensenellales_Christensenellaceae_Christensenellaceae.R.7.group_NA_1226	2.97028	0.779827	0.868563	0.897835	0.369273	0.634766	Christensenellaceae	Firmicutes
Bacteria_Firmicutes_Clostridia_Lachnospirales_Lachnospiraceae_Blautia_NA_911	3.85896	-0.500225	0.558447	-0.895743	0.37039	0.636152	Lachnospiraceae	Firmicutes
Bacteria_Firmicutes_Bacilli_RF39_NA_NA_NA_1336	2.17883	0.551982	0.617527	0.893858	0.371398	0.637348	NA	Firmicutes
Bacteria_Firmicutes_Clostridia_Lachnospirales_Lachnospiraceae_Fusicatenibacter_saccharivorans_1287	1.60618	-0.461743	0.517453	-0.892338	0.372212	0.638211	Lachnospiraceae	Firmicutes
Bacteria_Firmicutes_Clostridia_NA_NA_NA_NA_2220	1.32675	0.376384	0.422408	0.891044	0.372906	0.638866	NA	Firmicutes
Bacteria_Bacteroidota_Bacteroidia_Bacteroidales_NA_NA_NA_490	17.589	-0.470599	0.530921	-0.886383	0.375411	0.642084	NA	Bacteroidota
Bacteria_Firmicutes_Clostridia_Oscillospirales_Ruminococcaceae_Candidatus.Soleaferrea_NA_1166	6.31223	-0.304076	0.342988	-0.886549	0.375322	0.642084	Ruminococcaceae	Firmicutes
Bacteria_Bacteroidota_Bacteroidia_Bacteroidales_Dysgonomonadaceae_Dysgonomonas_NA_1269	2.26865	0.682787	0.77416	0.881972	0.377792	0.64508	Dysgonomonadaceae	Bacteroidota
Bacteria_Firmicutes_Clostridia_Oscillospirales_Ruminococcaceae_NA_NA_1544	1.19844	-1.11187	1.2602	-0.882298	0.377616	0.64508	Ruminococcaceae	Firmicutes
Bacteria_Planctomycetota_Planctomycetes_Pirellulales_Pirellulaceae_Termite.planctomycete.cluster_NA_462	4.88839	-0.799487	0.907244	-0.881226	0.378196	0.645231	Pirellulaceae	Planctomycetota
Bacteria_Firmicutes_Bacilli_RF39_NA_NA_NA_521	13.4052	0.439499	0.499328	0.880181	0.378761	0.645659	NA	Firmicutes
Bacteria_Firmicutes_Clostridia_Christensenellales_Christensenellaceae_Christensenellaceae.R.7.group_NA_1240	3.90802	-0.426074	0.484566	-0.87929	0.379244	0.645944	Christensenellaceae	Firmicutes
Bacteria_Firmicutes_Clostridia_Christensenellales_Christensenellaceae_NA_NA_165	31.6066	-0.249813	0.284533	-0.877976	0.379957	0.646049	Christensenellaceae	Firmicutes
Bacteria_Firmicutes_Clostridia_Christensenellales_Christensenellaceae_Christensenellaceae.R.7.group_NA_668	9.29617	-0.555953	0.633235	-0.877957	0.379967	0.646049	Christensenellaceae	Firmicutes
Bacteria_Firmicutes_Bacilli_RF39_NA_NA_NA_674	14.8429	0.33485	0.381865	0.876881	0.380551	0.646049	NA	Firmicutes
Bacteria_Firmicutes_Clostridia_Oscillospirales_Oscillospiraceae_NK4A214.group_NA_1661	1.53524	-1.14351	1.3041	-0.876853	0.380567	0.646049	Oscillospiraceae	Firmicutes
Bacteria_Bacteroidota_Bacteroidia_Bacteroidales_vadinHA21_NA_NA_924	4.19368	0.403985	0.461423	0.875519	0.381292	0.646442	vadinHA21	Bacteroidota
Bacteria_Firmicutes_Clostridia_Monoglobales_Monoglobaceae_Monoglobus_NA_2021	1.64416	-0.786052	0.898072	-0.875266	0.381429	0.646442	Monoglobaceae	Firmicutes
Bacteria_Bacteroidota_Bacteroidia_Bacteroidales_Bacteroidaceae_Bacteroides_NA_1703	1.21909	-0.710089	0.812309	-0.874161	0.382031	0.646926	Bacteroidaceae	Bacteroidota
Bacteria_Firmicutes_Clostridia_Christensenellales_Christensenellaceae_NA_NA_2383	1.22794	0.460833	0.52821	0.872443	0.382967	0.647976	Christensenellaceae	Firmicutes
Bacteria_Firmicutes_Clostridia_Clostridia.vadinBB60.group_NA_NA_NA_277	42.7311	-0.33546	0.385054	-0.871204	0.383643	0.648585	NA	Firmicutes
Bacteria_Firmicutes_Clostridia_Oscillospirales_Oscillospiraceae_NA_NA_170	61.1363	0.254547	0.292883	0.869109	0.384788	0.648989	Oscillospiraceae	Firmicutes
Bacteria_Proteobacteria_Gammaproteobacteria_Burkholderiales_Alcaligenaceae_Achromobacter_NA_1407	1.38519	1.05412	1.21299	0.869026	0.384833	0.648989	Alcaligenaceae	Proteobacteria
Bacteria_Firmicutes_Clostridia_Oscillospirales_Ruminococcaceae_Candidatus.Soleaferrea_NA_2429	1.56014	0.714583	0.821336	0.870025	0.384287	0.648989	Ruminococcaceae	Firmicutes
Bacteria_Firmicutes_Clostridia_Oscillospirales_Ruminococcaceae_NA_NA_786	4.40237	-1.08463	1.25143	-0.866708	0.386102	0.649315	Ruminococcaceae	Firmicutes
Bacteria_Firmicutes_Clostridia_Christensenellales_Christensenellaceae_Christensenellaceae.R.7.group_NA_844	12.0186	0.251282	0.289964	0.866599	0.386162	0.649315	Christensenellaceae	Firmicutes
Bacteria_Firmicutes_Clostridia_Oscillospirales_Oscillospiraceae_NA_NA_1387	2.90219	0.475744	0.54913	0.86636	0.386293	0.649315	Oscillospiraceae	Firmicutes
Bacteria_Firmicutes_Clostridia_Oscillospirales_NA_NA_NA_2313	1.07252	0.576366	0.664852	0.866908	0.385992	0.649315	NA	Firmicutes
Bacteria_Firmicutes_Clostridia_Christensenellales_Christensenellaceae_Christensenellaceae.R.7.group_NA_294	33.7249	0.24377	0.281823	0.864976	0.387052	0.649525	Christensenellaceae	Firmicutes
Bacteria_Bacteroidota_Bacteroidia_Bacteroidales_Rikenellaceae_Alistipes_NA_1434	2.99083	0.433007	0.500546	0.865068	0.387001	0.649525	Rikenellaceae	Bacteroidota
Bacteria_Firmicutes_Clostridia_Oscillospirales_Ruminococcaceae_Candidatus.Soleaferrea_NA_1419	3.48774	-0.694939	0.805847	-0.862371	0.388483	0.651393	Ruminococcaceae	Firmicutes
Bacteria_Firmicutes_Bacilli_Lactobacillales_Lactobacillaceae_Paralactobacillus_NA_2691	25.2846	0.676736	0.790109	0.856511	0.391715	0.656276	Lactobacillaceae	Firmicutes
Bacteria_Patescibacteria_Gracilibacteria_JGI.0000069.P22_NA_NA_NA_1075	1.56017	1.45896	1.70964	0.853374	0.393452	0.658108	NA	Patescibacteria
Bacteria_Firmicutes_Negativicutes_Veillonellales.Selenomonadales_Veillonellaceae_Dialister_invisus_1466	1.42052	-0.583877	0.683934	-0.853704	0.393269	0.658108	Veillonellaceae	Firmicutes
Bacteria_Firmicutes_Clostridia_Oscillospirales_NA_NA_NA_1329	2.08422	-0.358853	0.42184	-0.850686	0.394944	0.660066	NA	Firmicutes
Bacteria_Firmicutes_Clostridia_Lachnospirales_Lachnospiraceae_Anaerostipes_hadrus_1464	1.62805	-0.637351	0.750161	-0.849619	0.395537	0.660518	Lachnospiraceae	Firmicutes
Bacteria_Firmicutes_Clostridia_Lachnospirales_Lachnospiraceae_Tyzzerella_NA_241	23.306	-0.383651	0.452833	-0.847224	0.39687	0.661875	Lachnospiraceae	Firmicutes
Bacteria_Firmicutes_Clostridia_Christensenellales_Christensenellaceae_Christensenellaceae.R.7.group_NA_1643	2.7231	0.336528	0.397319	0.846999	0.396996	0.661875	Christensenellaceae	Firmicutes
Bacteria_Firmicutes_Clostridia_Christensenellales_Christensenellaceae_Christensenellaceae.R.7.group_NA_837	7.91517	0.274058	0.324086	0.845633	0.397758	0.662606	Christensenellaceae	Firmicutes
Bacteria_Desulfobacterota_Desulfovibrionia_Desulfovibrionales_Desulfovibrionaceae_Desulfovibrio_NA_780	6.0241	-0.468494	0.554849	-0.844362	0.398467	0.66271	Desulfovibrionaceae	Desulfobacterota
Bacteria_Firmicutes_Clostridia_Oscillospirales_Oscillospiraceae_NA_NA_1529	3.02101	0.466248	0.552145	0.844431	0.398429	0.66271	Oscillospiraceae	Firmicutes
Bacteria_Bacteroidota_Bacteroidia_Bacteroidales_Rikenellaceae_Alistipes_NA_717	4.02485	1.74142	2.06635	0.842752	0.399367	0.663669	Rikenellaceae	Bacteroidota
Bacteria_Desulfobacterota_Desulfovibrionia_Desulfovibrionales_Desulfovibrionaceae_Desulfovibrio_NA_1198	5.49318	-0.482149	0.572912	-0.841576	0.400025	0.664224	Desulfovibrionaceae	Desulfobacterota
Bacteria_Desulfobacterota_Desulfovibrionia_Desulfovibrionales_Desulfovibrionaceae_Desulfovibrio_NA_1014	3.55481	0.325895	0.388258	0.839378	0.401257	0.665729	Desulfovibrionaceae	Desulfobacterota
Bacteria_Desulfobacterota_Desulfarculia_Desulfarculales_NA_NA_NA_1141	1.66239	-0.8648	1.03133	-0.83853	0.401733	0.665763	NA	Desulfobacterota
Bacteria_Bacteroidota_Bacteroidia_Bacteroidales_Paludibacteraceae_NA_NA_2064	4.52135	0.582502	0.694957	0.838184	0.401927	0.665763	Paludibacteraceae	Bacteroidota
Bacteria_Deferribacterota_Deferribacteres_Deferribacterales_Deferribacteraceae_Mucispirillum_NA_1259	6.94716	-0.346671	0.414521	-0.836318	0.402976	0.666961	Deferribacteraceae	Deferribacterota
Bacteria_Firmicutes_Clostridia_Oscillospirales_Oscillospiraceae_NA_NA_2105	2.52755	-0.733092	0.877227	-0.835692	0.403328	0.667005	Oscillospiraceae	Firmicutes
Bacteria_Planctomycetota_vadinHA49_NA_NA_NA_NA_1036	2.62289	0.497165	0.595995	0.834177	0.404181	0.667877	NA	Planctomycetota
Bacteria_Bacteroidota_Bacteroidia_Bacteroidales_Paludibacteraceae_NA_NA_800	4.66635	0.421955	0.507399	0.831604	0.405632	0.669735	Paludibacteraceae	Bacteroidota
Bacteria_Desulfobacterota_Desulfobacteria_Desulfobacterales_NA_NA_NA_807	7.98195	-0.477591	0.576003	-0.829147	0.407021	0.670407	NA	Desulfobacterota
Bacteria_Desulfobacterota_Desulfovibrionia_Desulfovibrionales_Desulfovibrionaceae_Desulfovibrio_NA_1168	1.72496	0.471963	0.568851	0.829678	0.406721	0.670407	Desulfovibrionaceae	Desulfobacterota
Bacteria_Firmicutes_Clostridia_Christensenellales_Christensenellaceae_NA_NA_1516	3.19052	0.31854	0.38407	0.829379	0.40689	0.670407	Christensenellaceae	Firmicutes
Bacteria_Bacteroidota_Bacteroidia_Bacteroidales_Dysgonomonadaceae_NA_NA_642	3.61754	-1.04016	1.25769	-0.827037	0.408216	0.671079	Dysgonomonadaceae	Bacteroidota
Bacteria_Firmicutes_Clostridia_Christensenellales_Christensenellaceae_Christensenellaceae.R.7.group_NA_1475	2.13805	0.433547	0.524361	0.826811	0.408344	0.671079	Christensenellaceae	Firmicutes
Bacteria_Desulfobacterota_Desulfarculia_Desulfarculales_NA_NA_NA_1975	1.15813	0.449214	0.543387	0.826692	0.408412	0.671079	NA	Desulfobacterota
Bacteria_Planctomycetota_vadinHA49_NA_NA_NA_NA_1310	5.7954	0.374219	0.453484	0.825209	0.409253	0.671922	NA	Planctomycetota
Bacteria_Firmicutes_Clostridia_Christensenellales_Christensenellaceae_Christensenellaceae.R.7.group_NA_1004	5.43469	0.711612	0.863783	0.823832	0.410035	0.672668	Christensenellaceae	Firmicutes
Bacteria_Bacteroidota_Bacteroidia_Bacteroidales_vadinHA21_NA_NA_102	51.8061	0.386596	0.470265	0.822081	0.411031	0.673223	vadinHA21	Bacteroidota
Bacteria_Bacteroidota_Bacteroidia_Bacteroidales_Paludibacteraceae_NA_NA_1435	2.01291	0.521804	0.634687	0.822144	0.410995	0.673223	Paludibacteraceae	Bacteroidota
Bacteria_Planctomycetota_Planctomycetes_Pirellulales_Pirellulaceae_Termite.planctomycete.cluster_NA_957	1.25577	-1.5073	1.83608	-0.82093	0.411686	0.673243	Pirellulaceae	Planctomycetota
Bacteria_Firmicutes_Bacilli_Erysipelotrichales_Erysipelatoclostridiaceae_Catenibacterium_mitsuokai_1237	2.01284	-0.597248	0.727548	-0.820905	0.4117	0.673243	Erysipelatoclostridiaceae	Firmicutes
Bacteria_Desulfobacterota_Desulfovibrionia_Desulfovibrionales_Desulfovibrionaceae_Desulfovibrio_NA_493	13.3358	-0.322944	0.394516	-0.818583	0.413024	0.674115	Desulfovibrionaceae	Desulfobacterota
Bacteria_Desulfobacterota_Desulfovibrionia_Desulfovibrionales_Desulfovibrionaceae_Desulfovibrio_NA_1155	3.48264	0.404219	0.493664	0.818812	0.412894	0.674115	Desulfovibrionaceae	Desulfobacterota
Bacteria_Firmicutes_Bacilli_Erysipelotrichales_Erysipelatoclostridiaceae_NA_NA_2332	1.06198	-0.801543	0.979595	-0.81824	0.41322	0.674115	Erysipelatoclostridiaceae	Firmicutes
Bacteria_Bacteroidota_Bacteroidia_Bacteroidales_Dysgonomonadaceae_Dysgonomonas_NA_1264	2.19187	-1.08031	1.32225	-0.817023	0.413915	0.674711	Dysgonomonadaceae	Bacteroidota
Bacteria_Firmicutes_Clostridia_Oscillospirales_Oscillospiraceae_NK4A214.group_NA_479	10.3975	0.674425	0.82657	0.815932	0.414539	0.675191	Oscillospiraceae	Firmicutes
Bacteria_Desulfobacterota_Desulfovibrionia_Desulfovibrionales_Desulfovibrionaceae_Desulfovibrio_NA_347	18.147	0.434376	0.532746	0.815354	0.414869	0.675193	Desulfovibrionaceae	Desulfobacterota
Bacteria_Firmicutes_Clostridia_Oscillospirales_Butyricicoccaceae_UCG.009_NA_110	64.4544	-0.219679	0.269938	-0.813813	0.415752	0.676093	Butyricicoccaceae	Firmicutes
Bacteria_Firmicutes_Clostridia_Oscillospirales_Ruminococcaceae_Candidatus.Soleaferrea_NA_1581	2.26164	-0.376107	0.463945	-0.810673	0.417554	0.677946	Ruminococcaceae	Firmicutes
Bacteria_Firmicutes_Clostridia_Oscillospirales_Ruminococcaceae_NA_NA_2721	4.27115	-0.440723	0.543358	-0.811111	0.417302	0.677946	Ruminococcaceae	Firmicutes
Bacteria_Spirochaetota_Spirochaetia_Spirochaetales_Spirochaetaceae_Sediminispirochaeta_NA_851	5.76569	-0.462329	0.571118	-0.809516	0.418219	0.678488	Spirochaetaceae	Spirochaetota
Bacteria_Desulfobacterota_Desulfovibrionia_Desulfovibrionales_Desulfovibrionaceae_Desulfovibrio_NA_123	55.7403	-0.3342	0.416207	-0.802965	0.421995	0.683532	Desulfovibrionaceae	Desulfobacterota
Bacteria_Firmicutes_Clostridia_Clostridia.UCG.014_NA_NA_NA_484	25.6329	0.459999	0.57287	0.802973	0.42199	0.683532	NA	Firmicutes
Bacteria_Firmicutes_Bacilli_RF39_NA_NA_NA_1020	5.10756	0.331728	0.414206	0.800876	0.423203	0.683867	NA	Firmicutes
Bacteria_Firmicutes_Clostridia_Christensenellales_Christensenellaceae_Christensenellaceae.R.7.group_NA_1353	1.47617	-0.601027	0.749775	-0.801609	0.422779	0.683867	Christensenellaceae	Firmicutes
Bacteria_Actinobacteriota_Actinobacteria_Bifidobacteriales_Bifidobacteriaceae_Bifidobacterium_NA_1656	1.85698	-0.905648	1.13047	-0.801126	0.423059	0.683867	Bifidobacteriaceae	Actinobacteriota
Bacteria_Rs.K70.termite.group_NA_NA_NA_NA_NA_680	8.29726	-0.346081	0.432688	-0.799839	0.423804	0.684298	NA	Rs.K70.termite.group
Bacteria_Firmicutes_Clostridia_Lachnospirales_Lachnospiraceae_NA_NA_78	85.947	0.516043	0.651615	0.791944	0.428393	0.687532	Lachnospiraceae	Firmicutes
Bacteria_Fusobacteriota_Fusobacteriia_Fusobacteriales_Fusobacteriaceae_NA_NA_561	5.52179	-0.64301	0.811714	-0.792163	0.428265	0.687532	Fusobacteriaceae	Fusobacteriota
Bacteria_Rs.K70.termite.group_NA_NA_NA_NA_NA_562	9.07873	0.498659	0.629797	0.791776	0.428491	0.687532	NA	Rs.K70.termite.group
Bacteria_Firmicutes_Clostridia_NA_NA_NA_NA_840	6.56021	0.269917	0.340613	0.792445	0.428101	0.687532	NA	Firmicutes
Bacteria_Firmicutes_Clostridia_Oscillospirales_NA_NA_NA_1218	4.60233	-0.357497	0.451127	-0.792454	0.428096	0.687532	NA	Firmicutes
Bacteria_Firmicutes_Clostridia_Clostridia.UCG.014_NA_NA_NA_1694	2.91281	-0.434506	0.547443	-0.7937	0.42737	0.687532	NA	Firmicutes
Bacteria_Bacteroidota_Kapabacteria_Kapabacteriales_NA_NA_NA_2344	7.58972	0.68055	0.855186	0.795792	0.426153	0.687532	NA	Bacteroidota
Bacteria_Firmicutes_Clostridia_Oscillospirales_Ruminococcaceae_NA_NA_2477	1.09106	0.506552	0.637704	0.794337	0.426999	0.687532	Ruminococcaceae	Firmicutes
Bacteria_Desulfobacterota_Desulfovibrionia_Desulfovibrionales_Desulfovibrionaceae_Desulfovibrio_NA_939	6.40891	-0.262752	0.332293	-0.790722	0.429106	0.68798	Desulfovibrionaceae	Desulfobacterota
Bacteria_Firmicutes_Clostridia_Christensenellales_Christensenellaceae_Christensenellaceae.R.7.group_NA_1637	1.23051	0.588748	0.74513	0.790128	0.429453	0.687998	Christensenellaceae	Firmicutes
Bacteria_Desulfobacterota_Desulfovibrionia_Desulfovibrionales_Desulfovibrionaceae_Desulfovibrio_NA_823	7.44542	-0.627264	0.795614	-0.788402	0.430462	0.688945	Desulfovibrionaceae	Desulfobacterota
Bacteria_Firmicutes_Bacilli_RF39_NA_NA_NA_942	4.73288	0.476203	0.604971	0.78715	0.431194	0.688945	NA	Firmicutes
Bacteria_Firmicutes_Clostridia_NA_NA_NA_NA_952	2.76476	-0.569092	0.723181	-0.78693	0.431323	0.688945	NA	Firmicutes
Bacteria_Firmicutes_Clostridia_Clostridia.UCG.014_NA_NA_NA_2803	1.59893	0.750299	0.953589	0.786816	0.431389	0.688945	NA	Firmicutes
Bacteria_Firmicutes_Clostridia_Christensenellales_Christensenellaceae_NA_NA_271	38.4246	0.215909	0.276025	0.782209	0.434092	0.69242	Christensenellaceae	Firmicutes
Bacteria_Desulfobacterota_Desulfovibrionia_Desulfovibrionales_Desulfovibrionaceae_Desulfovibrio_NA_1748	2.43948	0.474095	0.606294	0.781956	0.434241	0.69242	Desulfovibrionaceae	Desulfobacterota
Bacteria_Firmicutes_Clostridia_Lachnospirales_Lachnospiraceae_NA_NA_1011	3.70251	-1.00877	1.29286	-0.780262	0.435237	0.693468	Lachnospiraceae	Firmicutes
Bacteria_Bacteroidota_Bacteroidia_Bacteroidales_Dysgonomonadaceae_NA_NA_232	18.3251	-0.591887	0.760785	-0.777995	0.436572	0.695055	Dysgonomonadaceae	Bacteroidota
Bacteria_Bacteroidota_Bacteroidia_Bacteroidales_M2PB4.65.termite.group_NA_NA_17	166.856	0.425426	0.547889	0.776482	0.437465	0.695935	M2PB4.65.termite.group	Bacteroidota
Bacteria_Firmicutes_Clostridia_Christensenellales_Christensenellaceae_Christensenellaceae.R.7.group_NA_769	10.4408	0.378217	0.488104	0.774868	0.438417	0.696568	Christensenellaceae	Firmicutes
Bacteria_Firmicutes_Clostridia_Lachnospirales_Lachnospiraceae_Tyzzerella_NA_1187	5.27859	0.349857	0.451628	0.774658	0.438542	0.696568	Lachnospiraceae	Firmicutes
Bacteria_Firmicutes_Clostridia_Peptococcales_Peptococcaceae_NA_NA_172	37.53	0.281081	0.364028	0.772141	0.440031	0.698392	Peptococcaceae	Firmicutes
Bacteria_Firmicutes_Clostridia_NA_NA_NA_NA_1124	5.68887	0.275416	0.357465	0.770469	0.441021	0.699422	NA	Firmicutes
Bacteria_Firmicutes_Clostridia_Oscillospirales_Ruminococcaceae_NA_NA_1461	1.97496	0.355232	0.462831	0.76752	0.442772	0.701655	Ruminococcaceae	Firmicutes
Bacteria_Firmicutes_Clostridia_Christensenellales_Christensenellaceae_Christensenellaceae.R.7.group_NA_1260	1.30915	-0.899672	1.17319	-0.766856	0.443167	0.701738	Christensenellaceae	Firmicutes
Bacteria_Firmicutes_Negativicutes_Veillonellales.Selenomonadales_Veillonellaceae_Megasphaera_massiliensis_728	4.53809	-0.501068	0.654577	-0.765484	0.443983	0.702488	Veillonellaceae	Firmicutes
Bacteria_Spirochaetota_Leptospirae_Leptospirales_Leptospiraceae_Rs.H88.termite.group_NA_237	25.8847	-0.275076	0.359679	-0.764781	0.444402	0.702608	Leptospiraceae	Spirochaetota
Bacteria_Bacteroidota_Bacteroidia_Bacteroidales_Dysgonomonadaceae_Dysgonomonas_NA_2085	6.18918	-0.50863	0.666292	-0.763374	0.44524	0.70339	Dysgonomonadaceae	Bacteroidota
Bacteria_Firmicutes_Clostridia_Clostridia.UCG.014_NA_NA_NA_1390	2.48441	-0.557043	0.730896	-0.762136	0.445979	0.704014	NA	Firmicutes
Bacteria_Firmicutes_Clostridia_Oscillospirales_Oscillospiraceae_NK4A214.group_NA_1217	5.21138	0.273232	0.359108	0.760865	0.446738	0.704669	Oscillospiraceae	Firmicutes
Bacteria_Bacteroidota_Bacteroidia_Bacteroidales_Dysgonomonadaceae_NA_NA_50	107.479	0.326784	0.430255	0.759514	0.447545	0.705057	Dysgonomonadaceae	Bacteroidota
Bacteria_Desulfobacterota_Desulfovibrionia_Desulfovibrionales_Desulfovibrionaceae_Desulfovibrio_NA_147	44.8426	0.516	0.681635	0.757003	0.449048	0.705057	Desulfovibrionaceae	Desulfobacterota
Bacteria_Spirochaetota_Spirochaetia_Spirochaetales_Spirochaetaceae_Sediminispirochaeta_NA_247	27.6699	-0.307742	0.405646	-0.758647	0.448064	0.705057	Spirochaetaceae	Spirochaetota
Bacteria_Firmicutes_Clostridia_Lachnospirales_Lachnospiraceae_Agathobacter_NA_907	3.58448	-0.372179	0.49133	-0.757494	0.448754	0.705057	Lachnospiraceae	Firmicutes
Bacteria_Bacteroidota_Bacteroidia_Bacteroidales_Dysgonomonadaceae_NA_NA_2758	2.95839	0.913797	1.20564	0.757932	0.448491	0.705057	Dysgonomonadaceae	Bacteroidota
Bacteria_Spirochaetota_Brachyspirae_Brachyspirales_Brachyspiraceae_Brachyspira_NA_2783	1.6484	1.47807	1.94735	0.759019	0.447841	0.705057	Brachyspiraceae	Spirochaetota
Bacteria_Firmicutes_Clostridia_Oscillospirales_Ruminococcaceae_NA_NA_96	140.207	0.171041	0.2266	0.754817	0.450359	0.706033	Ruminococcaceae	Firmicutes
Bacteria_Firmicutes_Clostridia_Oscillospirales_Ruminococcaceae_NA_NA_1333	2.83418	0.36781	0.486963	0.755314	0.450061	0.706033	Ruminococcaceae	Firmicutes
Bacteria_Firmicutes_Clostridia_Oscillospirales_NA_NA_NA_1468	3.105	1.29266	1.71635	0.753143	0.451364	0.707068	NA	Firmicutes
Bacteria_Firmicutes_Clostridia_Christensenellales_Christensenellaceae_Christensenellaceae.R.7.group_NA_2736	3.35471	0.77339	1.0309	0.750206	0.453131	0.709293	Christensenellaceae	Firmicutes
Bacteria_Synergistota_Synergistia_Synergistales_Synergistaceae_NA_NA_155	51.054	0.197504	0.263508	0.749517	0.453546	0.709401	Synergistaceae	Synergistota
Bacteria_Proteobacteria_Alphaproteobacteria_NA_NA_NA_NA_1031	3.15054	0.354332	0.474034	0.747482	0.454773	0.710778	NA	Proteobacteria
Bacteria_Bacteroidota_Bacteroidia_Bacteroidales_Tannerellaceae_NA_NA_279	11.0559	0.440808	0.590594	0.74638	0.455438	0.711274	Tannerellaceae	Bacteroidota
Bacteria_Desulfobacterota_Desulfovibrionia_Desulfovibrionales_Desulfovibrionaceae_Desulfovibrio_NA_906	6.10564	-0.333781	0.447782	-0.74541	0.456024	0.711648	Desulfovibrionaceae	Desulfobacterota
Bacteria_Firmicutes_Clostridia_Christensenellales_Christensenellaceae_Christensenellaceae.R.7.group_NA_454	11.1649	-0.46254	0.621774	-0.743903	0.456935	0.712526	Christensenellaceae	Firmicutes
Bacteria_Firmicutes_Clostridia_Oscillospirales_.Eubacterium..coprostanoligenes.group_NA_NA_356	23.9089	0.579524	0.780248	0.742744	0.457637	0.712536	.Eubacterium..coprostanoligenes.group	Firmicutes
Bacteria_Proteobacteria_Gammaproteobacteria_Burkholderiales_Burkholderiaceae_Ralstonia_NA_867	3.90803	-2.07429	2.79206	-0.742925	0.457527	0.712536	Burkholderiaceae	Proteobacteria
Bacteria_Verrucomicrobiota_Verrucomicrobiae_Verrucomicrobiales_Akkermansiaceae_Akkermansia_NA_1628	1.47269	-0.829231	1.11781	-0.741832	0.458189	0.712854	Akkermansiaceae	Verrucomicrobiota
Bacteria_Firmicutes_Clostridia_Oscillospirales_Ruminococcaceae_NA_NA_2752	2.81933	0.379993	0.512762	0.741071	0.458651	0.713031	Ruminococcaceae	Firmicutes
Bacteria_Firmicutes_Clostridia_Lachnospirales_Lachnospiraceae_NA_NA_2609	1.7327	2.18007	2.94605	0.739996	0.459302	0.713503	Lachnospiraceae	Firmicutes
Bacteria_Firmicutes_Clostridia_Oscillospirales_Ruminococcaceae_NA_NA_922	6.7886	-0.244669	0.331265	-0.73859	0.460156	0.713746	Ruminococcaceae	Firmicutes
Bacteria_Firmicutes_Clostridia_Oscillospirales_Ruminococcaceae_Ruminococcus_bromii_1424	1.79357	-0.522447	0.707073	-0.738888	0.459975	0.713746	Ruminococcaceae	Firmicutes
Bacteria_Verrucomicrobiota_Lentisphaeria_Victivallales_Victivallaceae_NA_NA_2031	1.13261	-1.16441	1.57814	-0.737839	0.460612	0.713914	Victivallaceae	Verrucomicrobiota
Bacteria_Firmicutes_Clostridia_Lachnospirales_Lachnospiraceae_NA_NA_959	2.17303	0.821774	1.11769	0.735243	0.462192	0.715821	Lachnospiraceae	Firmicutes
Bacteria_Firmicutes_Clostridia_Oscillospirales_Butyricicoccaceae_UCG.009_NA_1057	3.57643	-0.243389	0.331898	-0.733325	0.46336	0.716831	Butyricicoccaceae	Firmicutes
Bacteria_Firmicutes_Clostridia_Lachnospirales_Lachnospiraceae_NA_NA_1784	1.07685	-1.77787	2.42539	-0.733024	0.463544	0.716831	Lachnospiraceae	Firmicutes
Bacteria_Desulfobacterota_Desulfovibrionia_Desulfovibrionales_Desulfovibrionaceae_Desulfovibrio_NA_368	15.0002	0.392017	0.535322	0.732301	0.463985	0.716956	Desulfovibrionaceae	Desulfobacterota
Bacteria_Firmicutes_Clostridia_Oscillospirales_Oscillospiraceae_NA_NA_1572	2.00968	0.453775	0.620127	0.731745	0.464324	0.716956	Oscillospiraceae	Firmicutes
Bacteria_Firmicutes_Clostridia_Clostridia.UCG.014_NA_NA_NA_770	5.26153	0.457967	0.629254	0.727794	0.466739	0.719648	NA	Firmicutes
Bacteria_Firmicutes_Clostridia_Christensenellales_Christensenellaceae_Christensenellaceae.R.7.group_NA_1500	1.31874	-1.52346	2.0934	-0.727744	0.46677	0.719648	Christensenellaceae	Firmicutes
Bacteria_Firmicutes_Clostridia_Oscillospirales_Ruminococcaceae_Fournierella_NA_564	12.0208	0.390058	0.537269	0.726001	0.467838	0.720752	Ruminococcaceae	Firmicutes
Bacteria_Firmicutes_Clostridia_Oscillospirales_UCG.010_NA_NA_1549	1.52202	0.419572	0.578546	0.725219	0.468318	0.720949	UCG.010	Firmicutes
Bacteria_Bacteroidota_Bacteroidia_Bacteroidales_Paludibacteraceae_NA_NA_627	7.1684	-0.442924	0.615764	-0.719308	0.471951	0.725997	Paludibacteraceae	Bacteroidota
Bacteria_Bacteroidota_Bacteroidia_Bacteroidales_Rikenellaceae_Alistipes_NA_442	20.2535	0.296452	0.41317	0.717506	0.473062	0.72716	Rikenellaceae	Bacteroidota
Bacteria_Firmicutes_Clostridia_Christensenellales_Christensenellaceae_Christensenellaceae.R.7.group_NA_1044	3.82755	0.387197	0.540306	0.716625	0.473605	0.727253	Christensenellaceae	Firmicutes
Bacteria_Firmicutes_Bacilli_Erysipelotrichales_Erysipelatoclostridiaceae_UCG.004_NA_1364	1.46882	-0.854483	1.19298	-0.716257	0.473832	0.727253	Erysipelatoclostridiaceae	Firmicutes
Bacteria_Bacteroidota_Bacteroidia_Bacteroidales_Paludibacteraceae_Paludibacter_NA_806	3.29674	0.703215	0.985118	0.713839	0.475327	0.728204	Paludibacteraceae	Bacteroidota
Archaea_Halobacterota_Methanomicrobia_Methanomicrobiales_Methanocorpusculaceae_Methanocorpusculum_NA_989	3.2311	-0.566079	0.793049	-0.713801	0.47535	0.728204	Methanocorpusculaceae	Halobacterota
Bacteria_Firmicutes_Clostridia_Lachnospirales_Lachnospiraceae_NA_NA_1930	3.64671	-0.385299	0.539991	-0.713529	0.475519	0.728204	Lachnospiraceae	Firmicutes
Bacteria_Firmicutes_Clostridia_Clostridia.UCG.014_NA_NA_NA_741	10.9092	0.381428	0.536795	0.710565	0.477354	0.729026	NA	Firmicutes
Bacteria_Planctomycetota_vadinHA49_NA_NA_NA_NA_1058	2.11283	0.53043	0.746701	0.710364	0.477478	0.729026	NA	Planctomycetota
Bacteria_Firmicutes_Clostridia_Oscillospirales_Hydrogenoanaerobacterium_NA_NA_1303	3.15518	0.308206	0.433115	0.711603	0.47671	0.729026	Hydrogenoanaerobacterium	Firmicutes
Bacteria_Desulfobacterota_Desulfovibrionia_Desulfovibrionales_Desulfovibrionaceae_Desulfovibrio_NA_2715	6.52564	0.417299	0.587078	0.710807	0.477204	0.729026	Desulfovibrionaceae	Desulfobacterota
Bacteria_Firmicutes_Clostridia_Peptostreptococcales.Tissierellales_Anaerovoracaceae_NA_NA_838	5.56242	-0.349777	0.493012	-0.709471	0.478033	0.729329	Anaerovoracaceae	Firmicutes
Bacteria_Firmicutes_Clostridia_Christensenellales_Christensenellaceae_NA_NA_2279	1.35538	-0.392347	0.553928	-0.7083	0.478759	0.729894	Christensenellaceae	Firmicutes
Bacteria_Firmicutes_Clostridia_Oscillospirales_Butyricicoccaceae_UCG.009_NA_775	7.88334	0.367724	0.519617	0.707683	0.479142	0.729935	Butyricicoccaceae	Firmicutes
Bacteria_Bacteroidota_Bacteroidia_Bacteroidales_Rikenellaceae_NA_NA_401	64.541	-0.358338	0.507702	-0.705803	0.480311	0.730629	Rikenellaceae	Bacteroidota
Bacteria_Desulfobacterota_Desulfovibrionia_Desulfovibrionales_Desulfovibrionaceae_NA_NA_916	3.57864	0.336532	0.476793	0.705825	0.480297	0.730629	Desulfovibrionaceae	Desulfobacterota
Bacteria_Firmicutes_Clostridia_Christensenellales_Christensenellaceae_Christensenellaceae.R.7.group_NA_1900	2.89673	0.510771	0.726897	0.702674	0.482259	0.733048	Christensenellaceae	Firmicutes
Bacteria_Firmicutes_Bacilli_RsaHf231_NA_NA_NA_1211	1.26801	1.46574	2.09028	0.701218	0.483167	0.733883	NA	Firmicutes
Bacteria_Bacteroidota_Bacteroidia_Bacteroidales_Dysgonomonadaceae_NA_NA_273	24.892	0.302475	0.432569	0.699253	0.484394	0.734148	Dysgonomonadaceae	Bacteroidota
Bacteria_Firmicutes_Clostridia_Oscillospirales_Oscillospiraceae_NK4A214.group_NA_504	84.8423	-0.360892	0.515327	-0.700316	0.48373	0.734148	Oscillospiraceae	Firmicutes
Bacteria_Firmicutes_Clostridia_Oscillospirales_Ruminococcaceae_Candidatus.Soleaferrea_NA_1342	3.61405	-0.274156	0.392089	-0.699218	0.484416	0.734148	Ruminococcaceae	Firmicutes
Bacteria_Firmicutes_Bacilli_RF39_NA_NA_NA_1338	1.51393	-0.926519	1.3267	-0.698366	0.484948	0.734411	NA	Firmicutes
Bacteria_Bacteroidota_Bacteroidia_Bacteroidales_Dysgonomonadaceae_Dysgonomonas_NA_156	60.0352	0.341981	0.490186	0.697655	0.485393	0.734542	Dysgonomonadaceae	Bacteroidota
Bacteria_Firmicutes_Bacilli_RF39_NA_NA_NA_1459	3.42466	-0.536353	0.771295	-0.695393	0.486809	0.735236	NA	Firmicutes
Bacteria_Firmicutes_Clostridia_Christensenellales_Christensenellaceae_Christensenellaceae.R.7.group_NA_1620	1.83742	0.439957	0.632499	0.695586	0.486688	0.735236	Christensenellaceae	Firmicutes
Bacteria_Firmicutes_Clostridia_Christensenellales_Christensenellaceae_NA_NA_2014	1.37437	0.451066	0.649361	0.694631	0.487287	0.735236	Christensenellaceae	Firmicutes
Bacteria_Bacteroidota_Bacteroidia_Bacteroidales_Rikenellaceae_Alistipes_NA_2725	2.55003	-0.51803	0.745408	-0.694962	0.487079	0.735236	Rikenellaceae	Bacteroidota
Bacteria_Firmicutes_Bacilli_Erysipelotrichales_Erysipelatoclostridiaceae_Erysipelatoclostridium_NA_517	27.6926	-0.243594	0.351132	-0.693738	0.487847	0.735539	Erysipelatoclostridiaceae	Firmicutes
Bacteria_Firmicutes_Clostridia_Oscillospirales_Ruminococcaceae_NA_NA_523	18.459	-0.200273	0.289048	-0.692873	0.488389	0.735816	Ruminococcaceae	Firmicutes
Bacteria_Firmicutes_Clostridia_Peptococcales_Peptococcaceae_NA_NA_388	20.1586	-0.32045	0.463492	-0.691383	0.489325	0.736684	Peptococcaceae	Firmicutes
Bacteria_Firmicutes_Bacilli_RF39_NA_NA_NA_1858	1.59061	0.734394	1.06458	0.689846	0.490291	0.737597	NA	Firmicutes
Bacteria_Planctomycetota_Planctomycetes_Pirellulales_Pirellulaceae_Termite.planctomycete.cluster_NA_1297	1.22429	0.809626	1.17486	0.689124	0.490745	0.737738	Pirellulaceae	Planctomycetota
Bacteria_Firmicutes_Bacilli_RF39_NA_NA_NA_2774	2.08464	1.31754	1.91466	0.688131	0.49137	0.738136	NA	Firmicutes
Bacteria_Bacteroidota_Bacteroidia_Bacteroidales_Bacteroidaceae_Bacteroides_NA_676	6.6092	-0.409147	0.595913	-0.686589	0.492342	0.739053	Bacteroidaceae	Bacteroidota
Bacteria_Bacteroidota_Bacteroidia_Bacteroidales_Dysgonomonadaceae_NA_NA_40	151.841	0.273949	0.399829	0.685166	0.493239	0.739859	Dysgonomonadaceae	Bacteroidota
Bacteria_Bacteroidota_Bacteroidia_Bacteroidales_Bacteroidaceae_Bacteroides_plebeius_1175	2.01545	-0.60581	0.886367	-0.683475	0.494307	0.740917	Bacteroidaceae	Bacteroidota
Bacteria_Firmicutes_Clostridia_Lachnospirales_Lachnospiraceae_NA_NA_1212	5.37491	-0.585416	0.859339	-0.68124	0.49572	0.742493	Lachnospiraceae	Firmicutes
Bacteria_Bacteroidota_Bacteroidia_Bacteroidales_Dysgonomonadaceae_Dysgonomonas_NA_1321	9.59602	0.383944	0.567032	0.677111	0.498335	0.74393	Dysgonomonadaceae	Bacteroidota
Bacteria_Firmicutes_Clostridia_Lachnospirales_Lachnospiraceae_NA_NA_1508	1.36974	-1.62214	2.39779	-0.676515	0.498713	0.74393	Lachnospiraceae	Firmicutes
Bacteria_Firmicutes_Bacilli_Lactobacillales_Streptococcaceae_Lactococcus_NA_1518	1.38244	-0.570335	0.842928	-0.676611	0.498652	0.74393	Streptococcaceae	Firmicutes
Bacteria_Desulfobacterota_Desulfovibrionia_Desulfovibrionales_Desulfovibrionaceae_Desulfovibrio_NA_1585	1.08909	-0.731909	1.08224	-0.676288	0.498858	0.74393	Desulfovibrionaceae	Desulfobacterota
Bacteria_Desulfobacterota_Desulfovibrionia_Desulfovibrionales_Desulfovibrionaceae_Desulfovibrio_NA_1657	1.18446	-0.52541	0.773931	-0.678885	0.497211	0.74393	Desulfovibrionaceae	Desulfobacterota
Bacteria_Firmicutes_Clostridia_Peptostreptococcales.Tissierellales_Anaerovoracaceae_Amnipila_NA_1982	1.42379	0.374991	0.55309	0.677993	0.497776	0.74393	Anaerovoracaceae	Firmicutes
Bacteria_Bacteroidota_Bacteroidia_Bacteroidales_Dysgonomonadaceae_NA_NA_639	8.04607	0.408776	0.606698	0.673772	0.500456	0.744559	Dysgonomonadaceae	Bacteroidota
Bacteria_Bacteroidota_Bacteroidia_Bacteroidales_Paludibacteraceae_NA_NA_913	4.27946	0.299012	0.444183	0.673174	0.500837	0.744559	Paludibacteraceae	Bacteroidota
Bacteria_Synergistota_Synergistia_Synergistales_Synergistaceae_NA_NA_1300	2.44246	0.339421	0.504489	0.672802	0.501073	0.744559	Synergistaceae	Synergistota
Bacteria_Bacteroidota_Bacteroidia_Bacteroidales_Rikenellaceae_Alistipes_NA_1534	9.12762	0.683843	1.0158	0.673208	0.500815	0.744559	Rikenellaceae	Bacteroidota
Bacteria_Firmicutes_Bacilli_Erysipelotrichales_Erysipelatoclostridiaceae_UCG.004_NA_1949	2.15809	0.409542	0.608744	0.672766	0.501096	0.744559	Erysipelatoclostridiaceae	Firmicutes
Bacteria_Firmicutes_Clostridia_Oscillospirales_Oscillospiraceae_NA_NA_1696	3.05513	0.251972	0.375098	0.671748	0.501744	0.744981	Oscillospiraceae	Firmicutes
Bacteria_Proteobacteria_Alphaproteobacteria_NA_NA_NA_NA_1400	1.32107	1.15559	1.7235	0.670489	0.502546	0.745631	NA	Proteobacteria
Bacteria_Firmicutes_Clostridia_Oscillospirales_UCG.010_NA_NA_1994	1.48448	-0.630988	0.943988	-0.668428	0.50386	0.74704	UCG.010	Firmicutes
Bacteria_Spirochaetota_Spirochaetia_Spirochaetales_Spirochaetaceae_Treponema_NA_255	21.8402	-0.318952	0.477721	-0.667653	0.504355	0.747233	Spirochaetaceae	Spirochaetota
Bacteria_Firmicutes_Clostridia_Peptostreptococcales.Tissierellales_Anaerovoracaceae_NA_NA_332	16.1931	0.225139	0.337651	0.66678	0.504913	0.747506	Anaerovoracaceae	Firmicutes
Bacteria_Firmicutes_Clostridia_Christensenellales_Christensenellaceae_Christensenellaceae.R.7.group_NA_617	36.6932	0.279996	0.420274	0.666223	0.505268	0.747506	Christensenellaceae	Firmicutes
Bacteria_Bacteroidota_Bacteroidia_Bacteroidales_Rikenellaceae_Alistipes_NA_921	7.04382	0.707663	1.06507	0.664431	0.506414	0.747581	Rikenellaceae	Bacteroidota
Bacteria_Firmicutes_Clostridia_Oscillospirales_Hydrogenoanaerobacterium_NA_NA_1138	2.72442	0.290105	0.436016	0.665354	0.505824	0.747581	Hydrogenoanaerobacterium	Firmicutes
Bacteria_Firmicutes_Clostridia_Christensenellales_Christensenellaceae_NA_NA_1615	3.93766	0.352937	0.530798	0.664917	0.506104	0.747581	Christensenellaceae	Firmicutes
Bacteria_Bacteroidota_Bacteroidia_Bacteroidales_M2PB4.65.termite.group_NA_NA_330	14.1298	0.423349	0.641241	0.660202	0.509124	0.750123	M2PB4.65.termite.group	Bacteroidota
Bacteria_Firmicutes_Bacilli_Erysipelotrichales_Erysipelotrichaceae_.Anaerorhabdus..furcosa.group_NA_1213	1.55204	0.719384	1.08993	0.66003	0.509235	0.750123	Erysipelotrichaceae	Firmicutes
Bacteria_Firmicutes_Clostridia_Lachnospirales_Lachnospiraceae_Blautia_massiliensis_1420	2.02933	-0.588498	0.890945	-0.660532	0.508912	0.750123	Lachnospiraceae	Firmicutes
Bacteria_Firmicutes_Clostridia_Christensenellales_Christensenellaceae_NA_NA_1208	2.31102	0.454258	0.68889	0.659406	0.509635	0.750174	Christensenellaceae	Firmicutes
Bacteria_Firmicutes_Syntrophomonadia_Syntrophomonadales_Syntrophomonadaceae_NA_NA_701	6.28931	-0.345597	0.528084	-0.654437	0.512831	0.75264	Syntrophomonadaceae	Firmicutes
Bacteria_Firmicutes_Clostridia_Eubacteriales_Anaerofustaceae_Anaerofustis_NA_843	5.30299	0.336137	0.513704	0.65434	0.512893	0.75264	Anaerofustaceae	Firmicutes
Bacteria_Firmicutes_Clostridia_Christensenellales_Christensenellaceae_Christensenellaceae.R.7.group_NA_1619	1.23427	-0.625941	0.956316	-0.654534	0.512768	0.75264	Christensenellaceae	Firmicutes
Bacteria_Desulfobacterota_Desulfovibrionia_Desulfovibrionales_Desulfovibrionaceae_Desulfovibrio_NA_1888	1.25493	-0.354712	0.542419	-0.653945	0.513147	0.75264	Desulfovibrionaceae	Desulfobacterota
Bacteria_Firmicutes_Clostridia_Oscillospirales_Oscillospiraceae_Papillibacter_NA_1997	1.4738	-0.275441	0.420019	-0.655784	0.511963	0.75264	Oscillospiraceae	Firmicutes
Bacteria_Firmicutes_Clostridia_Clostridiales_Clostridiaceae_NA_NA_2181	1.06673	0.926035	1.41862	0.652771	0.513904	0.753211	Clostridiaceae	Firmicutes
Bacteria_Firmicutes_Clostridia_Christensenellales_Christensenellaceae_Christensenellaceae.R.7.group_NA_1456	1.94	-1.92234	2.94805	-0.652073	0.514354	0.753332	Christensenellaceae	Firmicutes
Bacteria_Firmicutes_Clostridia_NA_NA_NA_NA_158	21.2885	-0.662703	1.01859	-0.650611	0.515298	0.753637	NA	Firmicutes
Bacteria_Firmicutes_Clostridia_Oscillospirales_.Eubacterium..coprostanoligenes.group_NA_NA_548	4.03667	-0.568396	0.873001	-0.651083	0.514993	0.753637	.Eubacterium..coprostanoligenes.group	Firmicutes
Bacteria_Desulfobacterota_Desulfovibrionia_Desulfovibrionales_Desulfovibrionaceae_Desulfovibrio_NA_2297	1.22198	-0.317014	0.487792	-0.649896	0.515759	0.753774	Desulfovibrionaceae	Desulfobacterota
Bacteria_Firmicutes_Clostridia_Oscillospirales_.Eubacterium..coprostanoligenes.group_NA_NA_375	17.4139	-0.283037	0.436943	-0.647766	0.517136	0.755247	.Eubacterium..coprostanoligenes.group	Firmicutes
Bacteria_Firmicutes_Clostridia_NA_NA_NA_NA_1451	2.97201	0.26494	0.409781	0.646541	0.517929	0.755866	NA	Firmicutes
Bacteria_Bacteroidota_Bacteroidia_Bacteroidales_Bacteroidaceae_Bacteroides_NA_920	3.45674	1.89744	2.94558	0.644164	0.519469	0.756497	Bacteroidaceae	Bacteroidota
Bacteria_Firmicutes_Clostridia_Oscillospirales_Ruminococcaceae_NA_NA_1116	4.59603	0.265099	0.41095	0.645088	0.51887	0.756497	Ruminococcaceae	Firmicutes
Bacteria_Firmicutes_Clostridia_Christensenellales_Christensenellaceae_Christensenellaceae.R.7.group_NA_1963	2.25197	0.406853	0.631373	0.644395	0.51932	0.756497	Christensenellaceae	Firmicutes
Bacteria_Firmicutes_Clostridia_Oscillospirales_Oscillospiraceae_Intestinimonas_NA_586	16.2442	0.348338	0.542296	0.642339	0.520653	0.757683	Oscillospiraceae	Firmicutes
Bacteria_Firmicutes_Clostridia_Lachnospirales_Lachnospiraceae_Tyzzerella_NA_841	16.1179	-0.277074	0.432478	-0.640667	0.521739	0.758672	Lachnospiraceae	Firmicutes
Bacteria_Firmicutes_Clostridia_Oscillospirales_Ruminococcaceae_Candidatus.Soleaferrea_NA_1271	1.28657	-0.505439	0.789559	-0.640154	0.522073	0.758672	Ruminococcaceae	Firmicutes
Bacteria_Desulfobacterota_Desulfarculia_Desulfarculales_NA_NA_NA_812	4.92166	-0.20977	0.328198	-0.639159	0.522719	0.759073	NA	Desulfobacterota
Bacteria_Firmicutes_Clostridia_Christensenellales_Christensenellaceae_Christensenellaceae.R.7.group_NA_730	7.20092	0.26548	0.415762	0.638539	0.523123	0.759121	Christensenellaceae	Firmicutes
Bacteria_Synergistota_Synergistia_Synergistales_Synergistaceae_Candidatus.Tammella_NA_1050	5.28565	0.271585	0.425717	0.637948	0.523508	0.759142	Synergistaceae	Synergistota
Bacteria_Firmicutes_Clostridia_Oscillospirales_Ruminococcaceae_Faecalibacterium_NA_731	4.64895	-0.33052	0.519095	-0.636723	0.524305	0.759761	Ruminococcaceae	Firmicutes
Bacteria_Bacteroidota_Bacteroidia_Bacteroidales_PeH15_NA_NA_7	244.339	-0.336849	0.530866	-0.634528	0.525737	0.760222	PeH15	Bacteroidota
Bacteria_Firmicutes_Clostridia_Oscillospirales_Oscillospiraceae_NA_NA_227	34.3464	-0.375792	0.591471	-0.635351	0.5252	0.760222	Oscillospiraceae	Firmicutes
Bacteria_Firmicutes_Clostridia_Oscillospirales_Ruminococcaceae_Candidatus.Soleaferrea_NA_1366	4.61629	0.497099	0.782824	0.635008	0.525423	0.760222	Ruminococcaceae	Firmicutes
Bacteria_Firmicutes_Clostridia_Oscillospirales_Ruminococcaceae_NA_NA_130	82.2241	-0.135053	0.213548	-0.632423	0.52711	0.761134	Ruminococcaceae	Firmicutes
Bacteria_Desulfobacterota_Desulfovibrionia_Desulfovibrionales_Desulfovibrionaceae_Desulfovibrio_NA_1677	31.5689	0.307694	0.486146	0.632924	0.526783	0.761134	Desulfovibrionaceae	Desulfobacterota
Bacteria_Bacteroidota_Bacteroidia_Bacteroidales_Dysgonomonadaceae_NA_NA_683	3.62733	0.725544	1.14932	0.63128	0.527857	0.76114	Dysgonomonadaceae	Bacteroidota
Bacteria_Firmicutes_Clostridia_Clostridia.UCG.014_NA_NA_NA_2145	1.31726	0.752651	1.19211	0.63136	0.527805	0.76114	NA	Firmicutes
Bacteria_Planctomycetota_vadinHA49_NA_NA_NA_NA_1510	2.10794	-0.353488	0.560706	-0.630434	0.528411	0.761402	NA	Planctomycetota
Bacteria_Firmicutes_Clostridia_Christensenellales_Christensenellaceae_Christensenellaceae.R.7.group_NA_547	21.6655	0.369748	0.587141	0.629743	0.528863	0.761517	Christensenellaceae	Firmicutes
Bacteria_Bacteroidota_Bacteroidia_Bacteroidales_Tannerellaceae_NA_NA_1711	1.16152	-1.36213	2.17344	-0.626713	0.530847	0.763303	Tannerellaceae	Bacteroidota
Bacteria_Firmicutes_Clostridia_Christensenellales_Christensenellaceae_Christensenellaceae.R.7.group_NA_2719	3.64844	-0.666746	1.06301	-0.627226	0.530511	0.763303	Christensenellaceae	Firmicutes
Bacteria_Bacteroidota_Bacteroidia_Bacteroidales_Rikenellaceae_Alistipes_NA_400	27.2137	-0.322507	0.517022	-0.623779	0.532773	0.763927	Rikenellaceae	Bacteroidota
Bacteria_Desulfobacterota_Desulfovibrionia_Desulfovibrionales_Desulfovibrionaceae_Desulfovibrio_NA_1109	2.01169	1.03935	1.66311	0.624942	0.532009	0.763927	Desulfovibrionaceae	Desulfobacterota
Bacteria_Desulfobacterota_Desulfovibrionia_Desulfovibrionales_Desulfovibrionaceae_Desulfovibrio_NA_1356	1.86143	-0.606515	0.971446	-0.624343	0.532402	0.763927	Desulfovibrionaceae	Desulfobacterota
Bacteria_Elusimicrobiota_Elusimicrobia_Elusimicrobiales_Elusimicrobiaceae_Elusimicrobium_NA_2216	3.46892	0.473845	0.758487	0.624724	0.532152	0.763927	Elusimicrobiaceae	Elusimicrobiota
Bacteria_Firmicutes_Clostridia_Oscillospirales_Ruminococcaceae_NA_NA_1230	3.79054	-0.210675	0.339123	-0.621234	0.534446	0.76579	Ruminococcaceae	Firmicutes
Bacteria_Firmicutes_Clostridia_Christensenellales_Christensenellaceae_NA_NA_1115	9.24278	-0.289819	0.467647	-0.619739	0.53543	0.766664	Christensenellaceae	Firmicutes
Bacteria_Desulfobacterota_Desulfovibrionia_Desulfovibrionales_Desulfovibrionaceae_Desulfovibrio_NA_81	90.9468	0.286747	0.466054	0.615265	0.53838	0.766713	Desulfovibrionaceae	Desulfobacterota
Bacteria_Firmicutes_Clostridia_Oscillospirales_Ruminococcaceae_Candidatus.Soleaferrea_NA_185	34.3978	-0.181954	0.294637	-0.617554	0.536869	0.766713	Ruminococcaceae	Firmicutes
Bacteria_Bacteroidota_Bacteroidia_Bacteroidales_Rikenellaceae_Alistipes_NA_1224	3.45113	0.337818	0.54891	0.615435	0.538268	0.766713	Rikenellaceae	Bacteroidota
Bacteria_Firmicutes_Bacilli_RF39_NA_NA_NA_1326	2.80905	0.295226	0.479357	0.615879	0.537974	0.766713	NA	Firmicutes
Bacteria_Firmicutes_Clostridia_Oscillospirales_Ruminococcaceae_NA_NA_1757	2.18029	0.309605	0.502318	0.616353	0.537662	0.766713	Ruminococcaceae	Firmicutes
Bacteria_Firmicutes_NA_NA_NA_NA_NA_1771	1.65735	0.306657	0.49597	0.618298	0.536379	0.766713	NA	Firmicutes
Bacteria_Firmicutes_Clostridia_NA_NA_NA_NA_1781	2.01767	-0.347617	0.562412	-0.618081	0.536522	0.766713	NA	Firmicutes
Bacteria_Firmicutes_Bacilli_RF39_NA_NA_NA_2710	7.63997	0.526699	0.856217	0.615147	0.538457	0.766713	NA	Firmicutes
Bacteria_Firmicutes_Clostridia_Oscillospirales_Ruminococcaceae_NA_NA_1337	3.77325	-0.367152	0.597957	-0.614011	0.539208	0.766716	Ruminococcaceae	Firmicutes
Bacteria_Firmicutes_Bacilli_Erysipelotrichales_Erysipelatoclostridiaceae_UCG.004_NA_2804	1.65039	0.632131	1.02936	0.614098	0.53915	0.766716	Erysipelatoclostridiaceae	Firmicutes
Bacteria_Firmicutes_Clostridia_Christensenellales_Christensenellaceae_NA_NA_2427	1.22212	0.470343	0.768414	0.612096	0.540474	0.767983	Christensenellaceae	Firmicutes
Bacteria_Firmicutes_Clostridia_Oscillospirales_Ruminococcaceae_Faecalibacterium_prausnitzii_1156	2.42734	-0.478257	0.782175	-0.611445	0.540905	0.768062	Ruminococcaceae	Firmicutes
Bacteria_Firmicutes_Clostridia_Lachnospirales_Lachnospiraceae_Blautia_obeum_1640	1.2417	-0.555012	0.911051	-0.609199	0.542392	0.769641	Lachnospiraceae	Firmicutes
Bacteria_Firmicutes_Bacilli_Erysipelotrichales_Erysipelotrichaceae_Breznakia_NA_1010	2.45229	1.78933	2.94631	0.607313	0.543643	0.770349	Erysipelotrichaceae	Firmicutes
Bacteria_Firmicutes_Clostridia_Oscillospirales_Oscillospiraceae_NA_NA_1388	2.96388	-0.264633	0.435693	-0.607384	0.543596	0.770349	Oscillospiraceae	Firmicutes
Bacteria_Firmicutes_Clostridia_Christensenellales_Christensenellaceae_Christensenellaceae.R.7.group_NA_1184	1.67425	0.538059	0.888338	0.605692	0.54472	0.770808	Christensenellaceae	Firmicutes
Bacteria_Bacteroidota_Bacteroidia_Bacteroidales_Dysgonomonadaceae_Dysgonomonas_NA_1391	1.48271	0.775587	1.28036	0.605757	0.544676	0.770808	Dysgonomonadaceae	Bacteroidota
Bacteria_Firmicutes_Clostridia_Christensenellales_Christensenellaceae_Christensenellaceae.R.7.group_NA_836	15.3253	-0.490529	0.812176	-0.603969	0.545864	0.771362	Christensenellaceae	Firmicutes
Bacteria_Firmicutes_Clostridia_Oscillospirales_Butyricicoccaceae_UCG.009_NA_1739	1.83765	-0.298866	0.494409	-0.604492	0.545516	0.771362	Butyricicoccaceae	Firmicutes
Bacteria_Firmicutes_Clostridia_Oscillospirales_Oscillospiraceae_NK4A214.group_NA_390	26.1796	-0.221552	0.369349	-0.599843	0.548611	0.774176	Oscillospiraceae	Firmicutes
Bacteria_Firmicutes_NA_NA_NA_NA_NA_1847	2.63678	0.289477	0.482444	0.600022	0.548492	0.774176	NA	Firmicutes
Bacteria_Bacteroidota_Bacteroidia_Bacteroidales_CR.115_NA_NA_52	87.8652	-0.142742	0.239755	-0.595367	0.551598	0.774921	CR.115	Bacteroidota
Bacteria_Firmicutes_Desulfitobacteriia_Desulfitobacteriales_Desulfitobacteriaceae_Desulfosporosinus_NA_128	67.0072	-0.288503	0.48494	-0.594925	0.551894	0.774921	Desulfitobacteriaceae	Firmicutes
Bacteria_Desulfobacterota_Desulfovibrionia_Desulfovibrionales_Desulfovibrionaceae_Desulfovibrio_NA_371	11.7775	0.247657	0.416555	0.594536	0.552154	0.774921	Desulfovibrionaceae	Desulfobacterota
Bacteria_Firmicutes_Clostridia_Oscillospirales_Butyricicoccaceae_UCG.009_NA_404	13.6921	-0.278344	0.468289	-0.594386	0.552254	0.774921	Butyricicoccaceae	Firmicutes
Bacteria_Firmicutes_Clostridia_Oscillospirales_Ruminococcaceae_Candidatus.Soleaferrea_NA_554	17.9621	-0.183147	0.306762	-0.597034	0.550484	0.774921	Ruminococcaceae	Firmicutes
Bacteria_Firmicutes_Clostridia_Christensenellales_Christensenellaceae_NA_NA_599	9.43991	0.178531	0.299922	0.595257	0.551671	0.774921	Christensenellaceae	Firmicutes
Bacteria_Firmicutes_Clostridia_Clostridia.UCG.014_NA_NA_NA_961	3.94088	0.411621	0.687878	0.598391	0.549579	0.774921	NA	Firmicutes
Bacteria_Firmicutes_Clostridia_Christensenellales_Christensenellaceae_Christensenellaceae.R.7.group_NA_1015	4.76541	0.288015	0.485226	0.59357	0.5528	0.774921	Christensenellaceae	Firmicutes
Bacteria_Firmicutes_Clostridia_Christensenellales_Christensenellaceae_Christensenellaceae.R.7.group_NA_1066	6.29939	-0.249557	0.417584	-0.597621	0.550093	0.774921	Christensenellaceae	Firmicutes
Bacteria_Firmicutes_Clostridia_Oscillospirales_Ruminococcaceae_NA_NA_1515	3.53071	0.258504	0.43564	0.593389	0.552921	0.774921	Ruminococcaceae	Firmicutes
Bacteria_Bacteroidota_Bacteroidia_Bacteroidales_Bacteroidetes.vadinHA17_NA_NA_1448	2.77003	-0.317979	0.53708	-0.592051	0.553816	0.775116	Bacteroidetes.vadinHA17	Bacteroidota
Bacteria_Desulfobacterota_Desulfovibrionia_Desulfovibrionales_Desulfovibrionaceae_Desulfovibrio_NA_1851	1.62358	-0.380233	0.642064	-0.592204	0.553714	0.775116	Desulfovibrionaceae	Desulfobacterota
Bacteria_Proteobacteria_Gammaproteobacteria_Burkholderiales_Oxalobacteraceae_Oxalobacter_NA_251	19.5297	0.154537	0.261497	0.590972	0.554539	0.775597	Oxalobacteraceae	Proteobacteria
Bacteria_Bacteroidota_Bacteroidia_Bacteroidales_M2PB4.65.termite.group_NA_NA_38	91.07	0.258392	0.439916	0.587368	0.556957	0.775784	M2PB4.65.termite.group	Bacteroidota
Bacteria_Bacteroidota_Bacteroidia_Bacteroidales_Dysgonomonadaceae_NA_NA_148	63.4669	0.611586	1.0422	0.586823	0.557323	0.775784	Dysgonomonadaceae	Bacteroidota
Bacteria_Bacteroidota_Bacteroidia_Bacteroidales_Rikenellaceae_Alistipes_NA_381	29.9707	0.282449	0.478726	0.590002	0.55519	0.775784	Rikenellaceae	Bacteroidota
Bacteria_Desulfobacterota_Desulfovibrionia_Desulfovibrionales_Desulfovibrionaceae_Desulfovibrio_NA_1039	7.19518	0.249633	0.423546	0.58939	0.5556	0.775784	Desulfovibrionaceae	Desulfobacterota
Bacteria_Firmicutes_Bacilli_RF39_NA_NA_NA_1081	2.24633	-0.770097	1.30968	-0.588004	0.55653	0.775784	NA	Firmicutes
Bacteria_Bacteroidota_Bacteroidia_Bacteroidales_M2PB4.65.termite.group_NA_NA_1324	1.35553	1.73079	2.94836	0.587036	0.55718	0.775784	M2PB4.65.termite.group	Bacteroidota
Bacteria_Firmicutes_Clostridia_Peptococcales_Peptococcaceae_NA_NA_1525	1.7944	-0.295836	0.503921	-0.587068	0.557158	0.775784	Peptococcaceae	Firmicutes
Bacteria_Firmicutes_Clostridia_Peptostreptococcales.Tissierellales_Anaerovoracaceae_Family.XIII.AD3011.group_NA_551	14.4499	-0.363063	0.621522	-0.584151	0.559118	0.777557	Anaerovoracaceae	Firmicutes
Bacteria_Desulfobacterota_Desulfovibrionia_Desulfovibrionales_Desulfovibrionaceae_NA_NA_713	10.2248	-0.282136	0.483275	-0.5838	0.559355	0.777557	Desulfovibrionaceae	Desulfobacterota
Bacteria_Firmicutes_Clostridia_Lachnospirales_Lachnospiraceae_Lachnoclostridium_NA_782	4.3634	-0.473071	0.813763	-0.581338	0.561013	0.778191	Lachnospiraceae	Firmicutes
Bacteria_Firmicutes_Negativicutes_Acidaminococcales_Acidaminococcaceae_Acidaminococcus_intestini_979	3.09361	-0.433449	0.746294	-0.580802	0.561374	0.778191	Acidaminococcaceae	Firmicutes
Bacteria_Spirochaetota_Spirochaetia_Spirochaetales_Spirochaetaceae_Treponema_NA_1088	5.18493	-0.315093	0.54298	-0.580303	0.56171	0.778191	Spirochaetaceae	Spirochaetota
Bacteria_Planctomycetota_vadinHA49_NA_NA_NA_NA_1267	5.65641	0.229969	0.395546	0.581397	0.560973	0.778191	NA	Planctomycetota
Bacteria_Firmicutes_Bacilli_RF39_NA_NA_NA_2823	1.0611	0.596607	1.02545	0.581797	0.560703	0.778191	NA	Firmicutes
Bacteria_Bacteroidota_Bacteroidia_Bacteroidales_Bacteroidaceae_Bacteroides_NA_690	20.3511	-0.388881	0.671907	-0.578771	0.562743	0.779095	Bacteroidaceae	Bacteroidota
Bacteria_Firmicutes_Clostridia_NA_NA_NA_NA_82	129.595	0.312261	0.540169	0.57808	0.56321	0.779215	NA	Firmicutes
Bacteria_Desulfobacterota_Desulfovibrionia_Desulfovibrionales_Desulfovibrionaceae_Desulfovibrio_NA_121	38.2491	0.174519	0.302312	0.577281	0.56375	0.779436	Desulfovibrionaceae	Desulfobacterota
Bacteria_Bacteroidota_Bacteroidia_Bacteroidales_Tannerellaceae_Parabacteroides_NA_112	59.2165	0.263817	0.460978	0.572299	0.56712	0.781549	Tannerellaceae	Bacteroidota
Bacteria_Firmicutes_Clostridia_Christensenellales_Christensenellaceae_NA_NA_520	16.1331	-0.162796	0.284508	-0.572202	0.567185	0.781549	Christensenellaceae	Firmicutes
Bacteria_Desulfobacterota_Desulfovibrionia_Desulfovibrionales_Desulfovibrionaceae_Desulfovibrio_NA_1502	1.58355	1.06225	1.85587	0.572376	0.567067	0.781549	Desulfovibrionaceae	Desulfobacterota
Bacteria_Firmicutes_Clostridia_Christensenellales_Christensenellaceae_Christensenellaceae.R.7.group_NA_1854	2.28582	0.427061	0.745633	0.572749	0.566815	0.781549	Christensenellaceae	Firmicutes
Bacteria_Desulfobacterota_Desulfovibrionia_Desulfovibrionales_Desulfovibrionaceae_Desulfovibrio_NA_2200	1.56642	0.309395	0.538901	0.574122	0.565885	0.781549	Desulfovibrionaceae	Desulfobacterota
Bacteria_Firmicutes_Clostridia_Oscillospirales_Oscillospiraceae_Intestinimonas_NA_743	9.75493	0.299227	0.526931	0.567866	0.570126	0.784997	Oscillospiraceae	Firmicutes
Bacteria_Desulfobacterota_Desulfovibrionia_Desulfovibrionales_Desulfovibrionaceae_Desulfovibrio_NA_1219	2.1915	0.410345	0.723224	0.567383	0.570454	0.784997	Desulfovibrionaceae	Desulfobacterota
Bacteria_Desulfobacterota_Desulfovibrionia_Desulfovibrionales_Desulfovibrionaceae_Desulfovibrio_NA_1228	3.98673	-0.391771	0.6935	-0.564919	0.572129	0.786773	Desulfovibrionaceae	Desulfobacterota
Bacteria_Firmicutes_Bacilli_RF39_NA_NA_NA_1607	2.89187	-0.223209	0.397431	-0.56163	0.574368	0.789323	NA	Firmicutes
Bacteria_Bacteroidota_Bacteroidia_Bacteroidales_Dysgonomonadaceae_NA_NA_357	14.4163	1.26685	2.26049	0.560432	0.575185	0.789386	Dysgonomonadaceae	Bacteroidota
Bacteria_Firmicutes_Clostridia_Oscillospirales_UCG.010_NA_NA_943	2.876	0.572982	1.02172	0.560799	0.574934	0.789386	UCG.010	Firmicutes
Bacteria_Firmicutes_Clostridia_Oscillospirales_Ruminococcaceae_NA_NA_750	11.1627	0.240035	0.432185	0.5554	0.578621	0.793571	Ruminococcaceae	Firmicutes
Bacteria_Firmicutes_Bacilli_RsaHf231_NA_NA_NA_287	14.1043	0.309265	0.558358	0.553883	0.579659	0.794142	NA	Firmicutes
Bacteria_Desulfobacterota_Desulfovibrionia_Desulfovibrionales_Desulfovibrionaceae_Desulfovibrio_NA_540	10.3217	0.193098	0.348767	0.553658	0.579813	0.794142	Desulfovibrionaceae	Desulfobacterota
Bacteria_Desulfobacterota_Desulfovibrionia_Desulfovibrionales_Desulfovibrionaceae_Desulfovibrio_NA_153	37.5654	0.257738	0.471786	0.546303	0.584857	0.797374	Desulfovibrionaceae	Desulfobacterota
Bacteria_Firmicutes_Bacilli_Erysipelotrichales_Erysipelatoclostridiaceae_Erysipelatoclostridium_NA_196	34.8744	-0.348371	0.638416	-0.54568	0.585286	0.797374	Erysipelatoclostridiaceae	Firmicutes
Bacteria_Firmicutes_Bacilli_Erysipelotrichales_Erysipelotrichaceae_Breznakia_NA_602	4.83716	-0.562633	1.0277	-0.547469	0.584057	0.797374	Erysipelotrichaceae	Firmicutes
Bacteria_Firmicutes_Clostridia_NA_NA_NA_NA_669	7.79173	0.47527	0.870204	0.546159	0.584956	0.797374	NA	Firmicutes
Bacteria_Proteobacteria_Alphaproteobacteria_Rhodospirillales_NA_NA_NA_1089	1.72399	1.03661	1.89734	0.546349	0.584826	0.797374	NA	Proteobacteria
Bacteria_Spirochaetota_Brachyspirae_Brachyspirales_Brachyspiraceae_Brachyspira_NA_1101	2.02904	-0.597529	1.08722	-0.549592	0.582599	0.797374	Brachyspiraceae	Spirochaetota
Bacteria_Proteobacteria_Alphaproteobacteria_Rhodospirillales_NA_NA_NA_1319	2.57736	0.422772	0.7737	0.546429	0.584771	0.797374	NA	Proteobacteria
Bacteria_Desulfobacterota_Desulfobacteria_Desulfobacterales_NA_NA_NA_2720	5.84472	0.395447	0.723496	0.546578	0.584669	0.797374	NA	Desulfobacterota
Bacteria_Spirochaetota_Spirochaetia_Spirochaetales_Spirochaetaceae_Treponema_NA_250	19.9461	-0.299695	0.551476	-0.543442	0.586825	0.79894	Spirochaetaceae	Spirochaetota
Bacteria_Firmicutes_Clostridia_Lachnospirales_Lachnospiraceae_NA_NA_224	33.0278	0.180798	0.336621	0.537096	0.591202	0.799058	Lachnospiraceae	Firmicutes
Bacteria_Desulfobacterota_Desulfovibrionia_Desulfovibrionales_Desulfovibrionaceae_Desulfovibrio_NA_343	22.3065	-0.138112	0.256569	-0.538301	0.590369	0.799058	Desulfovibrionaceae	Desulfobacterota
Bacteria_Firmicutes_Bacilli_Acholeplasmatales_Acholeplasmataceae_Acholeplasma_NA_360	18.0166	-0.197344	0.364249	-0.541784	0.587967	0.799058	Acholeplasmataceae	Firmicutes
Bacteria_Bacteroidota_Bacteroidia_Bacteroidales_Rikenellaceae_Alistipes_NA_777	3.61081	0.283278	0.527405	0.537116	0.591188	0.799058	Rikenellaceae	Bacteroidota
Bacteria_Firmicutes_Clostridia_Peptostreptococcales.Tissierellales_Anaerovoracaceae_NA_NA_1257	1.7478	-0.4078	0.754764	-0.540301	0.588989	0.799058	Anaerovoracaceae	Firmicutes
Bacteria_Firmicutes_Clostridia_Oscillospirales_Ruminococcaceae_Candidatus.Soleaferrea_NA_1369	3.74936	-0.193333	0.359928	-0.537144	0.591168	0.799058	Ruminococcaceae	Firmicutes
Bacteria_Actinobacteriota_Coriobacteriia_Coriobacteriales_Coriobacteriales.Incertae.Sedis_NA_NA_1473	1.22749	-0.325267	0.600965	-0.541241	0.588342	0.799058	Coriobacteriales.Incertae.Sedis	Actinobacteriota
Bacteria_Desulfobacterota_Desulfovibrionia_Desulfovibrionales_Desulfovibrionaceae_Desulfovibrio_NA_1588	1.39022	0.279844	0.517357	0.54091	0.58857	0.799058	Desulfovibrionaceae	Desulfobacterota
Bacteria_Bacteroidota_Bacteroidia_Bacteroidales_Rikenellaceae_Rikenellaceae.RC9.gut.group_NA_2624	2.73765	0.524428	0.974358	0.538229	0.590419	0.799058	Rikenellaceae	Bacteroidota
Bacteria_Desulfobacterota_Desulfovibrionia_Desulfovibrionales_Desulfovibrionaceae_Desulfovibrio_NA_2756	2.37085	0.279651	0.515422	0.542567	0.587428	0.799058	Desulfovibrionaceae	Desulfobacterota
Bacteria_Desulfobacterota_Desulfovibrionia_Desulfovibrionales_Desulfovibrionaceae_Desulfovibrio_NA_2796	1.81506	-0.603049	1.12049	-0.538202	0.590438	0.799058	Desulfovibrionaceae	Desulfobacterota
Bacteria_Firmicutes_Clostridia_Lachnospirales_Lachnospiraceae_Tyzzerella_NA_506	6.44647	-0.398767	0.747108	-0.533748	0.593516	0.80003	Lachnospiraceae	Firmicutes
Bacteria_Bacteroidota_Bacteroidia_Bacteroidales_Dysgonomonadaceae_Dysgonomonas_NA_737	7.35835	-0.368204	0.690816	-0.532999	0.594034	0.80003	Dysgonomonadaceae	Bacteroidota
Bacteria_Firmicutes_Clostridia_Oscillospirales_Oscillospiraceae_UCG.005_NA_803	5.10947	-0.178265	0.334664	-0.532668	0.594263	0.80003	Oscillospiraceae	Firmicutes
Bacteria_Proteobacteria_Alphaproteobacteria_Rhodospirillales_NA_NA_NA_934	2.22666	1.57339	2.94631	0.534021	0.593327	0.80003	NA	Proteobacteria
Bacteria_Desulfobacterota_Desulfovibrionia_Desulfovibrionales_Desulfovibrionaceae_Desulfovibrio_NA_1288	2.37582	0.405335	0.75812	0.534657	0.592887	0.80003	Desulfovibrionaceae	Desulfobacterota
Bacteria_Desulfobacterota_Desulfovibrionia_Desulfovibrionales_Desulfovibrionaceae_Desulfovibrio_NA_2060	5.53446	0.424782	0.795785	0.53379	0.593487	0.80003	Desulfovibrionaceae	Desulfobacterota
Bacteria_Firmicutes_Clostridia_Oscillospirales_Ruminococcaceae_Candidatus.Soleaferrea_NA_813	7.65366	0.184167	0.348492	0.528467	0.597175	0.80102	Ruminococcaceae	Firmicutes
Bacteria_Bacteroidota_Bacteroidia_Bacteroidales_Dysgonomonadaceae_Dysgonomonas_NA_1003	7.9935	0.267318	0.504336	0.53004	0.596085	0.80102	Dysgonomonadaceae	Bacteroidota
Bacteria_Firmicutes_Bacilli_Erysipelotrichales_Erysipelatoclostridiaceae_Erysipelatoclostridium_NA_1046	5.06605	-0.471094	0.890079	-0.529272	0.596617	0.80102	Erysipelatoclostridiaceae	Firmicutes
Bacteria_Firmicutes_Clostridia_Oscillospirales_Oscillospiraceae_NK4A214.group_NA_1067	4.91964	-0.226148	0.428948	-0.527216	0.598044	0.80102	Oscillospiraceae	Firmicutes
Bacteria_Desulfobacterota_Desulfovibrionia_Desulfovibrionales_Desulfovibrionaceae_Desulfovibrio_NA_1254	2.21254	0.243093	0.461193	0.527097	0.598126	0.80102	Desulfovibrionaceae	Desulfobacterota
Bacteria_Synergistota_Synergistia_Synergistales_Synergistaceae_Candidatus.Tammella_NA_1439	2.5713	-0.270163	0.510506	-0.529207	0.596662	0.80102	Synergistaceae	Synergistota
Bacteria_Rs.K70.termite.group_NA_NA_NA_NA_NA_1446	1.01368	1.00872	1.91353	0.527153	0.598088	0.80102	NA	Rs.K70.termite.group
Bacteria_Patescibacteria_Gracilibacteria_JGI.0000069.P22_NA_NA_NA_2729	4.16237	-0.441119	0.831645	-0.530417	0.595823	0.80102	NA	Patescibacteria
Bacteria_Proteobacteria_Alphaproteobacteria_Rhodospirillales_NA_NA_NA_2750	2.4193	-0.440075	0.839632	-0.524128	0.600189	0.803258	NA	Proteobacteria
Bacteria_Deferribacterota_Deferribacteres_Deferribacterales_Deferribacteraceae_Mucispirillum_NA_2267	1.73215	0.661114	1.2655	0.522413	0.601383	0.80433	Deferribacteraceae	Deferribacterota
Bacteria_Firmicutes_Clostridia_Clostridia.vadinBB60.group_NA_NA_NA_1717	1.33551	-0.309663	0.5939	-0.521406	0.602084	0.804742	NA	Firmicutes
Archaea_Euryarchaeota_Methanobacteria_Methanobacteriales_Methanobacteriaceae_Methanobrevibacter_NA_663	4.9236	-0.372284	0.714972	-0.520698	0.602577	0.804834	Methanobacteriaceae	Euryarchaeota
Bacteria_Firmicutes_Bacilli_Acholeplasmatales_Acholeplasmataceae_Acholeplasma_NA_951	3.44152	-0.421317	0.809943	-0.52018	0.602938	0.804834	Acholeplasmataceae	Firmicutes
Bacteria_Spirochaetota_Spirochaetia_Spirochaetales_Spirochaetaceae_NA_NA_1073	3.24964	-0.298878	0.576188	-0.518716	0.603959	0.805672	Spirochaetaceae	Spirochaetota
Bacteria_Firmicutes_Clostridia_Oscillospirales_Ruminococcaceae_NA_NA_726	15.7275	0.118648	0.229223	0.517612	0.604729	0.806123	Ruminococcaceae	Firmicutes
Bacteria_Firmicutes_Clostridia_Oscillospirales_Oscillospiraceae_NA_NA_1154	3.72728	-0.269989	0.522118	-0.517103	0.605084	0.806123	Oscillospiraceae	Firmicutes
Bacteria_Planctomycetota_Planctomycetes_Pirellulales_Pirellulaceae_Termite.planctomycete.cluster_NA_1120	3.19075	0.23408	0.454077	0.515507	0.606199	0.807083	Pirellulaceae	Planctomycetota
Bacteria_Proteobacteria_Gammaproteobacteria_Burkholderiales_Burkholderiaceae_NA_NA_558	10.4294	-0.311393	0.606047	-0.513809	0.607386	0.808011	Burkholderiaceae	Proteobacteria
Bacteria_Elusimicrobiota_Elusimicrobia_Elusimicrobiales_Elusimicrobiaceae_Elusimicrobium_NA_1644	1.20336	0.43001	0.837602	0.513382	0.607684	0.808011	Elusimicrobiaceae	Elusimicrobiota
Archaea_Thermoplasmatota_Thermoplasmata_Methanomassiliicoccales_Methanomethylophilaceae_NA_NA_284	19.9569	0.242111	0.473034	0.511825	0.608773	0.80841	Methanomethylophilaceae	Thermoplasmatota
Bacteria_Bacteroidota_Bacteroidia_Bacteroidales_Prevotellaceae_Prevotella_9_copri_1804	1.42505	-0.701834	1.37086	-0.511966	0.608675	0.80841	Prevotellaceae	Bacteroidota
Bacteria_Firmicutes_Clostridia_Oscillospirales_Oscillospiraceae_Colidextribacter_NA_456	26.7542	-0.199946	0.391567	-0.51063	0.60961	0.808997	Oscillospiraceae	Firmicutes
Bacteria_Bacteroidota_Bacteroidia_Bacteroidales_Rikenellaceae_Alistipes_NA_650	8.41768	0.419441	0.826086	0.507745	0.611632	0.810107	Rikenellaceae	Bacteroidota
Bacteria_Firmicutes_Clostridia_Oscillospirales_NA_NA_NA_842	7.51976	0.141842	0.279075	0.508258	0.611273	0.810107	NA	Firmicutes
Bacteria_Firmicutes_Clostridia_Peptostreptococcales.Tissierellales_Anaerovoracaceae_NA_NA_1465	3.48908	0.177368	0.349014	0.508198	0.611315	0.810107	Anaerovoracaceae	Firmicutes
Bacteria_Firmicutes_Clostridia_Lachnospirales_Lachnospiraceae_Robinsoniella_NA_113	54.9516	-0.233913	0.46318	-0.505015	0.613548	0.811646	Lachnospiraceae	Firmicutes
Bacteria_Firmicutes_Clostridia_Oscillospirales_Butyricicoccaceae_UCG.009_NA_441	20.4318	-0.145702	0.288542	-0.50496	0.613587	0.811646	Butyricicoccaceae	Firmicutes
Bacteria_Bacteroidota_Bacteroidia_Bacteroidales_Dysgonomonadaceae_Dysgonomonas_NA_304	36.4246	-0.289996	0.574991	-0.50435	0.614016	0.811689	Dysgonomonadaceae	Bacteroidota
Bacteria_Firmicutes_Clostridia_Clostridia.UCG.014_NA_NA_NA_758	11.907	0.326709	0.649135	0.503299	0.614754	0.812142	NA	Firmicutes
Bacteria_Firmicutes_Clostridia_Christensenellales_Christensenellaceae_Christensenellaceae.R.7.group_NA_2811	1.09704	0.305457	0.607665	0.502673	0.615194	0.812199	Christensenellaceae	Firmicutes
Bacteria_Firmicutes_Clostridia_Oscillospirales_Ruminococcaceae_Candidatus.Soleaferrea_NA_1382	2.94974	-0.19205	0.383795	-0.500397	0.616796	0.813265	Ruminococcaceae	Firmicutes
Bacteria_Firmicutes_Clostridia_Oscillospirales_Ruminococcaceae_Candidatus.Soleaferrea_NA_1726	1.85576	0.288028	0.575531	0.500456	0.616754	0.813265	Ruminococcaceae	Firmicutes
Bacteria_Bacteroidota_Bacteroidia_Bacteroidales_Bacteroidaceae_Bacteroides_NA_949	7.10378	0.384527	0.770154	0.499286	0.617578	0.813773	Bacteroidaceae	Bacteroidota
Bacteria_Firmicutes_Clostridia_Christensenellales_Christensenellaceae_Christensenellaceae.R.7.group_NA_948	4.0215	0.15881	0.319363	0.49727	0.618999	0.814209	Christensenellaceae	Firmicutes
Bacteria_Firmicutes_Clostridia_Christensenellales_Christensenellaceae_NA_NA_1027	6.55309	0.169774	0.341252	0.497502	0.618835	0.814209	Christensenellaceae	Firmicutes
Bacteria_Firmicutes_Clostridia_Oscillospirales_Ruminococcaceae_NA_NA_1441	1.94224	0.55806	1.12257	0.497125	0.619101	0.814209	Ruminococcaceae	Firmicutes
Bacteria_Bacteroidota_Bacteroidia_Bacteroidales_NA_NA_NA_1311	4.60691	-0.504178	1.01644	-0.496025	0.619877	0.814707	NA	Bacteroidota
Bacteria_Firmicutes_Bacilli_Erysipelotrichales_Erysipelatoclostridiaceae_UCG.004_NA_1179	3.76965	0.228966	0.462462	0.495103	0.620528	0.815039	Erysipelatoclostridiaceae	Firmicutes
Bacteria_Verrucomicrobiota_Verrucomicrobiae_Opitutales_Opitutaceae_Ereboglobus_NA_2164	1.23722	0.28616	0.578638	0.49454	0.620925	0.815039	Opitutaceae	Verrucomicrobiota
Bacteria_Firmicutes_Clostridia_Peptostreptococcales.Tissierellales_Anaerovoracaceae_NA_NA_705	3.3674	-0.227091	0.461343	-0.492239	0.622551	0.816345	Anaerovoracaceae	Firmicutes
Bacteria_Deferribacterota_Deferribacteres_Deferribacterales_Deferribacteraceae_Mucispirillum_NA_799	8.16459	0.290788	0.591029	0.492004	0.622717	0.816345	Deferribacteraceae	Deferribacterota
Bacteria_Firmicutes_Bacilli_Acholeplasmatales_Acholeplasmataceae_Acholeplasma_NA_1425	2.92227	-0.263813	0.53821	-0.490167	0.624015	0.817524	Acholeplasmataceae	Firmicutes
Bacteria_Firmicutes_Clostridia_Christensenellales_Christensenellaceae_NA_NA_355	8.55864	-0.450172	0.92383	-0.487288	0.626054	0.819147	Christensenellaceae	Firmicutes
Bacteria_Firmicutes_Clostridia_Oscillospirales_Butyricicoccaceae_UCG.009_NA_1505	4.23062	0.13705	0.281045	0.487646	0.6258	0.819147	Butyricicoccaceae	Firmicutes
Bacteria_Firmicutes_Clostridia_Christensenellales_Christensenellaceae_Christensenellaceae.R.7.group_NA_80	110.724	0.176365	0.363258	0.485509	0.627316	0.819751	Christensenellaceae	Firmicutes
Bacteria_Firmicutes_Bacilli_Erysipelotrichales_Erysipelotrichaceae_Breznakia_NA_120	46.1758	-0.196791	0.405232	-0.485624	0.627234	0.819751	Erysipelotrichaceae	Firmicutes
Bacteria_Firmicutes_Clostridia_Clostridia.UCG.014_NA_NA_NA_1689	4.60215	-0.382497	0.789582	-0.48443	0.628081	0.820228	NA	Firmicutes
Bacteria_Firmicutes_Clostridia_Oscillospirales_Ruminococcaceae_NA_NA_418	23.7233	-0.137193	0.283663	-0.483647	0.628636	0.82043	Ruminococcaceae	Firmicutes
Bacteria_Bacteroidota_Bacteroidia_Bacteroidales_Rikenellaceae_Alistipes_NA_1470	2.02492	-0.307129	0.638163	-0.48127	0.630325	0.821638	Rikenellaceae	Bacteroidota
Bacteria_Firmicutes_Clostridia_Oscillospirales_Ruminococcaceae_Candidatus.Soleaferrea_NA_1569	2.58991	0.215563	0.447955	0.481216	0.630363	0.821638	Ruminococcaceae	Firmicutes
Bacteria_Bacteroidota_Bacteroidia_Bacteroidales_Rikenellaceae_Alistipes_NA_55	104.725	0.133837	0.279703	0.478499	0.632295	0.821787	Rikenellaceae	Bacteroidota
Archaea_Euryarchaeota_Methanobacteria_Methanobacteriales_Methanobacteriaceae_Methanobrevibacter_NA_516	4.92782	0.453877	0.946689	0.479436	0.631628	0.821787	Methanobacteriaceae	Euryarchaeota
Bacteria_Firmicutes_Clostridia_Oscillospirales_Ruminococcaceae_NA_NA_991	11.7164	-0.229847	0.479708	-0.47914	0.631839	0.821787	Ruminococcaceae	Firmicutes
Bacteria_Firmicutes_Clostridia_Christensenellales_Christensenellaceae_Christensenellaceae.R.7.group_NA_2342	1.0935	0.416891	0.871727	0.478235	0.632483	0.821787	Christensenellaceae	Firmicutes
Bacteria_Firmicutes_Clostridia_Christensenellales_Christensenellaceae_Christensenellaceae.R.7.group_NA_2739	3.27886	0.283254	0.590643	0.479568	0.631534	0.821787	Christensenellaceae	Firmicutes
Bacteria_Firmicutes_Clostridia_Oscillospirales_Ruminococcaceae_Candidatus.Soleaferrea_NA_1372	4.72757	-0.131108	0.275049	-0.476673	0.633595	0.82271	Ruminococcaceae	Firmicutes
Bacteria_Firmicutes_Clostridia_NA_NA_NA_NA_178	63.8527	-0.171842	0.3632	-0.473133	0.636118	0.823766	NA	Firmicutes
Bacteria_Desulfobacterota_Desulfovibrionia_Desulfovibrionales_Desulfovibrionaceae_Desulfovibrio_NA_510	18.1695	0.208694	0.44303	0.471061	0.637597	0.823766	Desulfovibrionaceae	Desulfobacterota
Bacteria_Bacteroidota_Bacteroidia_Bacteroidales_Paludibacteraceae_Paludibacter_NA_946	5.33586	0.389299	0.826497	0.471023	0.637625	0.823766	Paludibacteraceae	Bacteroidota
Bacteria_Firmicutes_Clostridia_Oscillospirales_Oscillospiraceae_UCG.007_NA_947	11.0046	-0.183132	0.387765	-0.472277	0.636729	0.823766	Oscillospiraceae	Firmicutes
Bacteria_Firmicutes_Clostridia_Oscillospirales_Ruminococcaceae_NA_NA_1242	1.45389	1.3966	2.94945	0.473513	0.635847	0.823766	Ruminococcaceae	Firmicutes
Bacteria_Firmicutes_Clostridia_Oscillospirales_Oscillospiraceae_NK4A214.group_NA_1462	2.98233	-0.191051	0.402323	-0.474868	0.634881	0.823766	Oscillospiraceae	Firmicutes
Bacteria_Firmicutes_Clostridia_Peptococcales_Peptococcaceae_NA_NA_2368	1.16215	0.220899	0.467372	0.472641	0.63647	0.823766	Peptococcaceae	Firmicutes
Bacteria_Firmicutes_Bacilli_RF39_NA_NA_NA_2798	1.32358	0.37642	0.798941	0.471149	0.637534	0.823766	NA	Firmicutes
Bacteria_Firmicutes_Clostridia_Oscillospirales_NA_NA_NA_67	90.0155	-0.146152	0.311565	-0.46909	0.639006	0.824116	NA	Firmicutes
Bacteria_Firmicutes_Clostridia_Oscillospirales_Ruminococcaceae_NA_NA_640	8.36586	0.131064	0.279031	0.46971	0.638562	0.824116	Ruminococcaceae	Firmicutes
Bacteria_Desulfobacterota_Desulfovibrionia_Desulfovibrionales_Desulfovibrionaceae_NA_NA_1955	1.02604	-0.728791	1.55408	-0.468954	0.639102	0.824116	Desulfovibrionaceae	Desulfobacterota
Bacteria_Desulfobacterota_Desulfovibrionia_Desulfovibrionales_Desulfovibrionaceae_Desulfovibrio_NA_1808	2.83077	0.301997	0.647367	0.466501	0.640857	0.825859	Desulfovibrionaceae	Desulfobacterota
Bacteria_Bacteroidota_Bacteroidia_Bacteroidales_Rikenellaceae_Rikenellaceae.RC9.gut.group_NA_72	113.234	0.171926	0.369596	0.465172	0.641809	0.825864	Rikenellaceae	Bacteroidota
Bacteria_Firmicutes_Clostridia_Christensenellales_Christensenellaceae_Christensenellaceae.R.7.group_NA_968	3.77849	-0.333823	0.71666	-0.465804	0.641356	0.825864	Christensenellaceae	Firmicutes
Bacteria_Bacteroidota_Bacteroidia_Bacteroidales_Dysgonomonadaceae_Dysgonomonas_NA_2713	5.46108	-0.36533	0.785982	-0.464807	0.64207	0.825864	Dysgonomonadaceae	Bacteroidota
Bacteria_Firmicutes_Clostridia_Christensenellales_Christensenellaceae_Christensenellaceae.R.7.group_NA_1140	4.41183	0.259658	0.561296	0.462605	0.643648	0.827374	Christensenellaceae	Firmicutes
Bacteria_Firmicutes_Clostridia_Lachnospirales_Lachnospiraceae_Tyzzerella_NA_572	23.3258	-0.332217	0.720046	-0.461383	0.644524	0.827599	Lachnospiraceae	Firmicutes
Bacteria_Bacteroidota_Bacteroidia_Bacteroidales_Rikenellaceae_Alistipes_NA_2820	1.1137	0.801453	1.73763	0.461234	0.644631	0.827599	Rikenellaceae	Bacteroidota
Bacteria_Firmicutes_Clostridia_Oscillospirales_Oscillospiraceae_NA_NA_1790	2.66667	-0.19799	0.430809	-0.459578	0.645819	0.828253	Oscillospiraceae	Firmicutes
Bacteria_Firmicutes_Clostridia_Oscillospirales_Oscillospiraceae_NA_NA_2252	2.88095	-0.642685	1.39897	-0.459398	0.645948	0.828253	Oscillospiraceae	Firmicutes
Bacteria_Firmicutes_Negativicutes_Acidaminococcales_Acidaminococcaceae_NA_NA_501	12.8776	-0.202608	0.442184	-0.458199	0.64681	0.828756	Acidaminococcaceae	Firmicutes
Bacteria_Firmicutes_Clostridia_Oscillospirales_Ruminococcaceae_Angelakisella_NA_1112	2.91752	0.186547	0.407552	0.457726	0.647149	0.828756	Ruminococcaceae	Firmicutes
Bacteria_Synergistota_Synergistia_Synergistales_Synergistaceae_Candidatus.Tammella_NA_435	14.8658	0.158597	0.348827	0.45466	0.649354	0.828763	Synergistaceae	Synergistota
Bacteria_Firmicutes_Clostridia_Oscillospirales_Ruminococcaceae_NA_NA_495	16.4739	0.0965668	0.212542	0.454343	0.649582	0.828763	Ruminococcaceae	Firmicutes
Bacteria_Desulfobacterota_Desulfovibrionia_Desulfovibrionales_Desulfovibrionaceae_Desulfovibrio_NA_555	13.7151	0.200862	0.440367	0.456125	0.6483	0.828763	Desulfovibrionaceae	Desulfobacterota
Bacteria_Firmicutes_Clostridia_Peptostreptococcales.Tissierellales_Anaerovoracaceae_NA_NA_1674	1.0081	0.564809	1.24277	0.454477	0.649486	0.828763	Anaerovoracaceae	Firmicutes
Bacteria_Firmicutes_Clostridia_Christensenellales_Christensenellaceae_Christensenellaceae.R.7.group_NA_1747	1.052	-0.734311	1.60744	-0.456821	0.6478	0.828763	Christensenellaceae	Firmicutes
Bacteria_Synergistota_Synergistia_Synergistales_Synergistaceae_Candidatus.Tammella_NA_1752	2.40904	0.338317	0.742245	0.455803	0.648532	0.828763	Synergistaceae	Synergistota
Bacteria_Firmicutes_Clostridia_Peptococcales_Peptococcaceae_NA_NA_1555	1.90156	-0.456292	1.0063	-0.453437	0.650234	0.829053	Peptococcaceae	Firmicutes
Bacteria_Firmicutes_Clostridia_Oscillospirales_Hydrogenoanaerobacterium_NA_NA_1718	1.91192	0.204749	0.452082	0.452903	0.650619	0.829053	Hydrogenoanaerobacterium	Firmicutes
Bacteria_Desulfobacterota_Desulfobacteria_Desulfobacterales_NA_NA_NA_1272	4.09621	-0.280885	0.621061	-0.452267	0.651077	0.829121	NA	Desulfobacterota
Bacteria_Firmicutes_Clostridia_Oscillospirales_Butyricicoccaceae_UCG.009_NA_398	18.9955	-0.0829954	0.184227	-0.450506	0.652346	0.829706	Butyricicoccaceae	Firmicutes
Bacteria_Bacteroidota_Bacteroidia_Bacteroidales_Tannerellaceae_Parabacteroides_NA_1170	14.3169	-0.260573	0.578225	-0.450642	0.652247	0.829706	Tannerellaceae	Bacteroidota
Bacteria_Desulfobacterota_Desulfovibrionia_Desulfovibrionales_Desulfovibrionaceae_Desulfovibrio_NA_2009	1.29101	0.234234	0.523088	0.447791	0.654304	0.83168	Desulfovibrionaceae	Desulfobacterota
Bacteria_Spirochaetota_Spirochaetia_Spirochaetales_Spirochaetaceae_Sediminispirochaeta_NA_101	66.5062	0.156192	0.351605	0.444225	0.65688	0.833978	Spirochaetaceae	Spirochaetota
Bacteria_Firmicutes_Clostridia_Lachnospirales_Lachnospiraceae_NA_NA_106	72.3723	0.151403	0.340874	0.444162	0.656926	0.833978	Lachnospiraceae	Firmicutes
Bacteria_Firmicutes_Clostridia_NA_NA_NA_NA_941	5.77459	0.247145	0.558202	0.442752	0.657945	0.834418	NA	Firmicutes
Bacteria_Firmicutes_Clostridia_Clostridia.vadinBB60.group_NA_NA_NA_1359	4.22287	-0.313786	0.709934	-0.441993	0.658494	0.834418	NA	Firmicutes
Bacteria_Firmicutes_Clostridia_Christensenellales_Christensenellaceae_Christensenellaceae.R.7.group_NA_2779	2.25789	-0.350037	0.791116	-0.442459	0.658157	0.834418	Christensenellaceae	Firmicutes
Bacteria_Firmicutes_Clostridia_Oscillospirales_Ruminococcaceae_NA_NA_795	7.2339	0.131023	0.2977	0.440119	0.659851	0.83549	Ruminococcaceae	Firmicutes
Bacteria_Firmicutes_Clostridia_Oscillospirales_.Eubacterium..coprostanoligenes.group_NA_NA_1617	5.25551	0.283568	0.644914	0.439698	0.660156	0.83549	.Eubacterium..coprostanoligenes.group	Firmicutes
Bacteria_Desulfobacterota_Desulfovibrionia_Desulfovibrionales_Desulfovibrionaceae_Desulfovibrio_NA_1627	2.98427	-0.254309	0.579296	-0.438997	0.660663	0.835617	Desulfovibrionaceae	Desulfobacterota
Bacteria_Firmicutes_Clostridia_Oscillospirales_Ruminococcaceae_NA_NA_394	24.6482	-0.127516	0.291276	-0.437782	0.661544	0.835914	Ruminococcaceae	Firmicutes
Bacteria_Firmicutes_Clostridia_Oscillospirales_Ruminococcaceae_NA_NA_1243	1.85277	0.694785	1.58791	0.437548	0.661714	0.835914	Ruminococcaceae	Firmicutes
Bacteria_Desulfobacterota_Desulfovibrionia_Desulfovibrionales_Desulfovibrionaceae_NA_NA_1158	3.14234	-0.275381	0.631171	-0.436302	0.662618	0.83654	Desulfovibrionaceae	Desulfobacterota
Bacteria_Desulfobacterota_Desulfovibrionia_Desulfovibrionales_Desulfovibrionaceae_Desulfovibrio_NA_1363	2.99964	0.244396	0.561537	0.435227	0.663398	0.837008	Desulfovibrionaceae	Desulfobacterota
Bacteria_Firmicutes_Clostridia_Oscillospirales_Oscillospiraceae_Intestinimonas_NA_860	8.50068	-0.192336	0.442669	-0.434493	0.663931	0.837165	Oscillospiraceae	Firmicutes
Bacteria_Firmicutes_Clostridia_Oscillospirales_Ruminococcaceae_Candidatus.Soleaferrea_NA_2087	1.22519	0.207714	0.478849	0.433777	0.66445	0.837305	Ruminococcaceae	Firmicutes
Bacteria_Synergistota_Synergistia_Synergistales_Synergistaceae_Candidatus.Tammella_NA_463	13.6275	0.22258	0.521522	0.426789	0.669533	0.84001	Synergistaceae	Synergistota
Bacteria_Firmicutes_Clostridia_Oscillospirales_Ruminococcaceae_NA_NA_610	5.54894	-0.255758	0.602006	-0.424842	0.670952	0.84001	Ruminococcaceae	Firmicutes
Bacteria_Bacteroidota_Bacteroidia_Bacteroidales_Rikenellaceae_Alistipes_NA_872	4.23681	-0.371797	0.873976	-0.425409	0.670539	0.84001	Rikenellaceae	Bacteroidota
Bacteria_Planctomycetota_vadinHA49_NA_NA_NA_NA_901	13.7336	-0.2049	0.480212	-0.426686	0.669608	0.84001	NA	Planctomycetota
Bacteria_Bacteroidota_Bacteroidia_Bacteroidales_Rikenellaceae_Alistipes_NA_940	12.1282	0.276864	0.643945	0.42995	0.667232	0.84001	Rikenellaceae	Bacteroidota
Bacteria_Firmicutes_Clostridia_Oscillospirales_Ruminococcaceae_NA_NA_1181	1.7056	-0.231236	0.543316	-0.425601	0.670398	0.84001	Ruminococcaceae	Firmicutes
Bacteria_Planctomycetota_Planctomycetes_Pirellulales_Pirellulaceae_Termite.planctomycete.cluster_NA_1248	4.34344	0.164424	0.387729	0.424068	0.671516	0.84001	Pirellulaceae	Planctomycetota
Bacteria_Firmicutes_Negativicutes_Acidaminococcales_Acidaminococcaceae_NA_NA_1276	5.01308	0.177999	0.414552	0.429377	0.667649	0.84001	Acidaminococcaceae	Firmicutes
Bacteria_Firmicutes_Clostridia_Oscillospirales_Ruminococcaceae_NA_NA_1504	3.52776	0.15098	0.353979	0.426524	0.669726	0.84001	Ruminococcaceae	Firmicutes
Bacteria_Firmicutes_Bacilli_Acholeplasmatales_Acholeplasmataceae_Acholeplasma_NA_1756	1.67765	0.571459	1.34495	0.424892	0.670916	0.84001	Acholeplasmataceae	Firmicutes
Bacteria_Desulfobacterota_Desulfovibrionia_Desulfovibrionales_Desulfovibrionaceae_Desulfovibrio_NA_2052	1.76753	0.263767	0.617783	0.426958	0.66941	0.84001	Desulfovibrionaceae	Desulfobacterota
Bacteria_Firmicutes_Clostridia_Oscillospirales_Butyricicoccaceae_UCG.009_NA_2699	11.2221	0.151131	0.356312	0.424153	0.671454	0.84001	Butyricicoccaceae	Firmicutes
Bacteria_Bacteroidota_Bacteroidia_Bacteroidales_Dysgonomonadaceae_NA_NA_57	151.897	0.18591	0.440055	0.42247	0.672682	0.840443	Dysgonomonadaceae	Bacteroidota
Bacteria_Firmicutes_Clostridia_Christensenellales_Christensenellaceae_Christensenellaceae.R.7.group_NA_695	10.3579	0.195359	0.462419	0.422472	0.67268	0.840443	Christensenellaceae	Firmicutes
Bacteria_Bacteroidota_Bacteroidia_Bacteroidales_M2PB4.65.termite.group_NA_NA_22	137.118	0.231454	0.551009	0.420055	0.674445	0.840595	M2PB4.65.termite.group	Bacteroidota
Bacteria_Firmicutes_Clostridia_Christensenellales_Christensenellaceae_Christensenellaceae.R.7.group_NA_2035	1.96579	0.333127	0.791392	0.420938	0.673801	0.840595	Christensenellaceae	Firmicutes
Bacteria_Desulfobacterota_Desulfovibrionia_Desulfovibrionales_Desulfovibrionaceae_Desulfovibrio_NA_2097	1.58753	0.267145	0.635523	0.420355	0.674226	0.840595	Desulfovibrionaceae	Desulfobacterota
Bacteria_Firmicutes_Clostridia_Oscillospirales_NA_NA_NA_2178	1.31474	0.198675	0.471253	0.421589	0.673325	0.840595	NA	Firmicutes
Bacteria_Firmicutes_Clostridia_Clostridia.UCG.014_NA_NA_NA_1477	2.57865	0.222302	0.530387	0.419131	0.675121	0.840925	NA	Firmicutes
Bacteria_Synergistota_Synergistia_Synergistales_Synergistaceae_Candidatus.Tammella_NA_225	19.3381	-0.124566	0.29939	-0.416065	0.677362	0.842458	Synergistaceae	Synergistota
Bacteria_Firmicutes_Clostridia_Christensenellales_Christensenellaceae_Christensenellaceae.R.7.group_NA_274	17.9138	0.176392	0.425752	0.414306	0.67865	0.842458	Christensenellaceae	Firmicutes
Bacteria_Firmicutes_Clostridia_Oscillospirales_Ruminococcaceae_NA_NA_478	32.4036	-0.0999929	0.240579	-0.415634	0.677678	0.842458	Ruminococcaceae	Firmicutes
Bacteria_Desulfobacterota_Desulfovibrionia_Desulfovibrionales_Desulfovibrionaceae_Desulfovibrio_NA_1463	2.82731	-0.188529	0.454783	-0.414548	0.678473	0.842458	Desulfovibrionaceae	Desulfobacterota
Bacteria_Proteobacteria_Alphaproteobacteria_Sphingomonadales_Sphingomonadaceae_Sphingomonas_NA_1482	1.44722	0.661851	1.59028	0.416184	0.677275	0.842458	Sphingomonadaceae	Proteobacteria
Bacteria_Desulfobacterota_Desulfovibrionia_Desulfovibrionales_Desulfovibrionaceae_Desulfovibrio_NA_2187	1.73929	-0.432108	1.04354	-0.414077	0.678818	0.842458	Desulfovibrionaceae	Desulfobacterota
Bacteria_Bacteroidota_Bacteroidia_Bacteroidales_Bacteroidaceae_Bacteroides_NA_854	3.17733	0.26224	0.634921	0.413028	0.679586	0.842901	Bacteroidaceae	Bacteroidota
Bacteria_Firmicutes_Bacilli_RF39_NA_NA_NA_1725	2.34504	0.296478	0.719531	0.412043	0.680308	0.843285	NA	Firmicutes
Bacteria_Firmicutes_Clostridia_Lachnospirales_Lachnospiraceae_NA_NA_1590	2.95113	0.56829	1.38251	0.411055	0.681032	0.843673	Lachnospiraceae	Firmicutes
Bacteria_Firmicutes_Bacilli_Acholeplasmatales_Acholeplasmataceae_Acholeplasma_NA_346	17.1089	-0.214568	0.523889	-0.409567	0.682124	0.844514	Acholeplasmataceae	Firmicutes
Bacteria_Bacteroidota_Bacteroidia_Bacteroidales_Rikenellaceae_Rikenellaceae.RC9.gut.group_NA_885	7.74467	-0.325348	0.796458	-0.408494	0.682911	0.844979	Rikenellaceae	Bacteroidota
Bacteria_Firmicutes_Clostridia_Oscillospirales_NA_NA_NA_233	32.8252	-0.114088	0.280659	-0.406501	0.684375	0.845021	NA	Firmicutes
Bacteria_Verrucomicrobiota_Verrucomicrobiae_Verrucomicrobiales_Akkermansiaceae_Akkermansia_NA_1283	40.1966	0.177288	0.435606	0.406993	0.684013	0.845021	Akkermansiaceae	Verrucomicrobiota
Bacteria_Desulfobacterota_Desulfovibrionia_Desulfovibrionales_Desulfovibrionaceae_Desulfovibrio_NA_1483	7.03994	0.435077	1.06881	0.407066	0.68396	0.845021	Desulfovibrionaceae	Desulfobacterota
Bacteria_Firmicutes_Bacilli_RF39_NA_NA_NA_2797	1.50894	0.276438	0.680545	0.406201	0.684595	0.845021	NA	Firmicutes
Bacteria_Firmicutes_Clostridia_Oscillospirales_Ruminococcaceae_NA_NA_1051	6.25149	-0.185047	0.457183	-0.404756	0.685657	0.845313	Ruminococcaceae	Firmicutes
Bacteria_Firmicutes_Bacilli_Erysipelotrichales_Erysipelotrichaceae_Breznakia_pachnodae_1334	3.51288	0.330426	0.816024	0.404922	0.685535	0.845313	Erysipelotrichaceae	Firmicutes
Bacteria_Firmicutes_Clostridia_Lachnospirales_Lachnospiraceae_Tyzzerella_NA_1415	2.40052	0.180039	0.447749	0.402098	0.687612	0.847214	Lachnospiraceae	Firmicutes
Bacteria_Firmicutes_Clostridia_Oscillospirales_Butyricicoccaceae_UCG.009_NA_1278	3.96383	-0.167309	0.417204	-0.401025	0.688402	0.847678	Butyricicoccaceae	Firmicutes
Bacteria_Desulfobacterota_Desulfovibrionia_Desulfovibrionales_Desulfovibrionaceae_Desulfovibrio_NA_219	35.9924	0.184414	0.461091	0.399952	0.689192	0.847738	Desulfovibrionaceae	Desulfobacterota
Bacteria_Bacteroidota_Bacteroidia_Bacteroidales_Dysgonomonadaceae_NA_NA_1478	94.9003	0.193213	0.483233	0.399835	0.689278	0.847738	Dysgonomonadaceae	Bacteroidota
Bacteria_Firmicutes_Clostridia_Oscillospirales_Ruminococcaceae_NA_NA_334	32.8269	0.0778389	0.196112	0.39691	0.691434	0.849879	Ruminococcaceae	Firmicutes
Bacteria_Bacteroidota_Bacteroidia_Bacteroidales_Dysgonomonadaceae_NA_NA_1104	1.68443	-0.513243	1.29564	-0.396132	0.692008	0.850074	Dysgonomonadaceae	Bacteroidota
Bacteria_Desulfobacterota_Desulfovibrionia_Desulfovibrionales_Desulfovibrionaceae_Desulfovibrio_NA_118	69.6916	-0.171626	0.437211	-0.392548	0.694653	0.852344	Desulfovibrionaceae	Desulfobacterota
Bacteria_Desulfobacterota_Desulfovibrionia_Desulfovibrionales_Desulfovibrionaceae_Desulfovibrio_NA_231	37.3463	-0.217989	0.561453	-0.388258	0.697825	0.852344	Desulfovibrionaceae	Desulfobacterota
Bacteria_Firmicutes_Clostridia_Eubacteriales_Eubacteriaceae_Eubacterium_NA_415	30.0328	-0.133004	0.341755	-0.38918	0.697143	0.852344	Eubacteriaceae	Firmicutes
Bacteria_Bacteroidota_Bacteroidia_Bacteroidales_Rikenellaceae_Alistipes_NA_482	16.6312	0.187483	0.482861	0.388276	0.697812	0.852344	Rikenellaceae	Bacteroidota
Bacteria_Firmicutes_Clostridia_Christensenellales_Christensenellaceae_Christensenellaceae.R.7.group_NA_918	13.2734	-0.314485	0.80211	-0.392072	0.695005	0.852344	Christensenellaceae	Firmicutes
Bacteria_Firmicutes_Clostridia_Oscillospirales_Ruminococcaceae_Candidatus.Soleaferrea_NA_1065	2.22591	-0.518356	1.3336	-0.388689	0.697507	0.852344	Ruminococcaceae	Firmicutes
Bacteria_Actinobacteriota_Coriobacteriia_Coriobacteriales_Coriobacteriales.Incertae.Sedis_NA_NA_1131	2.03337	-0.238067	0.610523	-0.38994	0.696581	0.852344	Coriobacteriales.Incertae.Sedis	Actinobacteriota
Bacteria_Firmicutes_Clostridia_Oscillospirales_Butyricicoccaceae_UCG.009_NA_1191	4.01385	-0.17207	0.439699	-0.391336	0.695549	0.852344	Butyricicoccaceae	Firmicutes
Bacteria_Firmicutes_Bacilli_RF39_NA_NA_NA_1234	1.72709	0.558731	1.44257	0.387315	0.698523	0.852344	NA	Firmicutes
Bacteria_Desulfobacterota_Desulfovibrionia_Desulfovibrionales_Desulfovibrionaceae_Desulfovibrio_NA_1427	2.77033	0.233904	0.601634	0.388781	0.697438	0.852344	Desulfovibrionaceae	Desulfobacterota
Bacteria_Firmicutes_Clostridia_Christensenellales_Christensenellaceae_Christensenellaceae.R.7.group_NA_1598	2.39104	0.269999	0.697893	0.386877	0.698847	0.852344	Christensenellaceae	Firmicutes
Bacteria_Firmicutes_Clostridia_Oscillospirales_Ruminococcaceae_NA_NA_2722	4.37249	-0.163596	0.422851	-0.386888	0.698839	0.852344	Ruminococcaceae	Firmicutes
Bacteria_Desulfobacterota_Desulfobacteria_Desulfobacterales_Desulfosarcinaceae_NA_NA_362	18.9964	-0.288091	0.749005	-0.384632	0.70051	0.853513	Desulfosarcinaceae	Desulfobacterota
Bacteria_Desulfobacterota_Desulfovibrionia_Desulfovibrionales_Desulfovibrionaceae_Desulfovibrio_NA_1322	25.8964	-0.383003	0.997675	-0.383896	0.701056	0.853513	Desulfovibrionaceae	Desulfobacterota
Bacteria_Verrucomicrobiota_Kiritimatiellae_WCHB1.41_NA_NA_NA_1978	1.09316	-0.759979	1.97685	-0.38444	0.700653	0.853513	NA	Verrucomicrobiota
Bacteria_Desulfobacterota_Desulfovibrionia_Desulfovibrionales_Desulfovibrionaceae_NA_NA_260	19.9197	-0.137156	0.358051	-0.383063	0.701673	0.853606	Desulfovibrionaceae	Desulfobacterota
Bacteria_Desulfobacterota_Desulfovibrionia_Desulfovibrionales_Desulfovibrionaceae_Desulfovibrio_NA_746	5.85105	-0.194792	0.509034	-0.382669	0.701965	0.853606	Desulfovibrionaceae	Desulfobacterota
Bacteria_Firmicutes_Clostridia_Christensenellales_Christensenellaceae_Christensenellaceae.R.7.group_NA_593	17.8767	0.148943	0.390994	0.380935	0.703252	0.854664	Christensenellaceae	Firmicutes
Bacteria_Firmicutes_Clostridia_Peptococcales_Peptococcaceae_NA_NA_416	17.7647	0.128892	0.339398	0.379767	0.704118	0.854894	Peptococcaceae	Firmicutes
Bacteria_Firmicutes_Clostridia_Monoglobales_Monoglobaceae_Monoglobus_NA_1376	2.31914	-0.332317	0.875543	-0.379555	0.704276	0.854894	Monoglobaceae	Firmicutes
Bacteria_Firmicutes_Clostridia_Lachnospirales_Lachnospiraceae_Tyzzerella_NA_301	21.0825	-0.13194	0.350075	-0.376891	0.706255	0.855884	Lachnospiraceae	Firmicutes
Bacteria_Bacteroidota_Bacteroidia_Bacteroidales_Paludibacteraceae_Paludibacter_NA_1495	2.16423	-0.365467	0.968539	-0.377338	0.705922	0.855884	Paludibacteraceae	Bacteroidota
Bacteria_Desulfobacterota_Desulfovibrionia_Desulfovibrionales_Desulfovibrionaceae_Desulfovibrio_NA_1927	1.78133	-0.254331	0.67503	-0.37677	0.706345	0.855884	Desulfovibrionaceae	Desulfobacterota
Bacteria_Firmicutes_Clostridia_Clostridia.UCG.014_NA_NA_NA_299	18.9286	-0.175806	0.470942	-0.373306	0.70892	0.856566	NA	Firmicutes
Bacteria_Firmicutes_Bacilli_Erysipelotrichales_Erysipelatoclostridiaceae_Erysipelatoclostridium_NA_537	10.9938	-0.169319	0.452376	-0.374289	0.708189	0.856566	Erysipelatoclostridiaceae	Firmicutes
Bacteria_Desulfobacterota_Desulfovibrionia_Desulfovibrionales_Desulfovibrionaceae_Desulfovibrio_NA_825	3.03759	-0.236597	0.633295	-0.373596	0.708705	0.856566	Desulfovibrionaceae	Desulfobacterota
Bacteria_Synergistota_Synergistia_Synergistales_Synergistaceae_Candidatus.Tammella_NA_997	2.74916	-0.242205	0.646715	-0.374515	0.708021	0.856566	Synergistaceae	Synergistota
Bacteria_Desulfobacterota_Desulfovibrionia_Desulfovibrionales_Desulfovibrionaceae_Desulfovibrio_NA_1080	4.16197	-0.391871	1.05319	-0.37208	0.709833	0.856566	Desulfovibrionaceae	Desulfobacterota
Bacteria_Firmicutes_Clostridia_Peptostreptococcales.Tissierellales_Anaerovoracaceae_NA_NA_1132	3.47703	0.183664	0.492198	0.37315	0.709037	0.856566	Anaerovoracaceae	Firmicutes
Bacteria_Deferribacterota_Deferribacteres_Deferribacterales_Deferribacteraceae_Mucispirillum_NA_1188	4.58279	-0.168899	0.453876	-0.372127	0.709798	0.856566	Deferribacteraceae	Deferribacterota
Bacteria_Firmicutes_Clostridia_Peptococcales_Peptococcaceae_NA_NA_2094	1.06706	-0.197253	0.532331	-0.370545	0.710976	0.85744	Peptococcaceae	Firmicutes
Bacteria_Firmicutes_Clostridia_Christensenellales_Christensenellaceae_NA_NA_446	6.75618	0.21077	0.570196	0.369644	0.711647	0.857744	Christensenellaceae	Firmicutes
Bacteria_Firmicutes_Clostridia_Peptostreptococcales.Tissierellales_Anaerovoracaceae_Anaerovorax_NA_1663	3.45322	0.370941	1.00653	0.368534	0.712475	0.858237	Anaerovoracaceae	Firmicutes
Bacteria_Firmicutes_Clostridia_Oscillospirales_Oscillospiraceae_NA_NA_2501	1.24762	0.364285	0.993006	0.366851	0.71373	0.859244	Oscillospiraceae	Firmicutes
Bacteria_Firmicutes_Clostridia_Clostridia.UCG.014_NA_NA_NA_566	5.53886	-0.263166	0.723049	-0.363967	0.715882	0.859845	NA	Firmicutes
Bacteria_Firmicutes_Clostridia_Oscillospirales_Ruminococcaceae_NA_NA_1215	3.26036	0.116253	0.318441	0.36507	0.715059	0.859845	Ruminococcaceae	Firmicutes
Bacteria_Desulfobacterota_Desulfovibrionia_Desulfovibrionales_Desulfovibrionaceae_Desulfovibrio_NA_1335	1.11684	0.371321	1.0203	0.363933	0.715908	0.859845	Desulfovibrionaceae	Desulfobacterota
Bacteria_Firmicutes_Clostridia_Lachnospirales_Lachnospiraceae_Tyzzerella_NA_1583	1.12421	0.407966	1.12011	0.364219	0.715695	0.859845	Lachnospiraceae	Firmicutes
Bacteria_Firmicutes_Clostridia_Christensenellales_Christensenellaceae_Christensenellaceae.R.7.group_NA_1348	1.41315	0.39557	1.09117	0.362518	0.716965	0.86061	Christensenellaceae	Firmicutes
Bacteria_Firmicutes_Bacilli_RF39_NA_NA_NA_2770	1.56929	-0.242065	0.676082	-0.358041	0.720313	0.864123	NA	Firmicutes
Bacteria_Firmicutes_Clostridia_Christensenellales_Christensenellaceae_Christensenellaceae.R.7.group_NA_1340	4.30203	-0.0977068	0.275011	-0.355283	0.722378	0.866093	Christensenellaceae	Firmicutes
Bacteria_Bacteroidota_Bacteroidia_Bacteroidales_Bacteroidaceae_Bacteroides_NA_62	90.5883	0.142889	0.413756	0.345345	0.729835	0.866917	Bacteroidaceae	Bacteroidota
Bacteria_Firmicutes_Clostridia_Oscillospirales_Butyricicoccaceae_UCG.009_NA_210	44.7769	-0.102375	0.293042	-0.349353	0.726825	0.866917	Butyricicoccaceae	Firmicutes
Bacteria_Desulfobacterota_Desulfovibrionia_Desulfovibrionales_Desulfovibrionaceae_Desulfovibrio_NA_254	15.2161	-0.285558	0.825401	-0.345962	0.729371	0.866917	Desulfovibrionaceae	Desulfobacterota
Bacteria_Desulfobacterota_Desulfovibrionia_Desulfovibrionales_Desulfovibrionaceae_Desulfovibrio_NA_845	4.05863	0.358133	1.03565	0.345806	0.729488	0.866917	Desulfovibrionaceae	Desulfobacterota
Bacteria_Firmicutes_Clostridia_Oscillospirales_Ruminococcaceae_Candidatus.Soleaferrea_NA_1022	3.72736	-0.154393	0.442254	-0.349105	0.72701	0.866917	Ruminococcaceae	Firmicutes
Bacteria_Bacteroidota_Bacteroidia_Bacteroidales_Rikenellaceae_Rikenellaceae.RC9.gut.group_NA_1146	4.76729	-0.19048	0.551462	-0.345409	0.729787	0.866917	Rikenellaceae	Bacteroidota
Bacteria_Firmicutes_Clostridia_Oscillospirales_.Eubacterium..coprostanoligenes.group_NA_NA_1368	1.64477	-0.374059	1.06678	-0.350642	0.725857	0.866917	.Eubacterium..coprostanoligenes.group	Firmicutes
Bacteria_Firmicutes_Clostridia_Oscillospirales_Oscillospiraceae_NK4A214.group_NA_1412	1.15426	-0.295176	0.83783	-0.352311	0.724605	0.866917	Oscillospiraceae	Firmicutes
Bacteria_Firmicutes_Clostridia_Christensenellales_Christensenellaceae_Christensenellaceae.R.7.group_NA_1524	1.13179	-0.359881	1.03081	-0.349126	0.726995	0.866917	Christensenellaceae	Firmicutes
Bacteria_Firmicutes_Clostridia_Oscillospirales_Hungateiclostridiaceae_NA_NA_1526	2.24321	-0.139268	0.400603	-0.347645	0.728107	0.866917	Hungateiclostridiaceae	Firmicutes
Bacteria_Firmicutes_Clostridia_Oscillospirales_Ruminococcaceae_Candidatus.Soleaferrea_NA_1589	5.29186	0.115248	0.33172	0.347425	0.728272	0.866917	Ruminococcaceae	Firmicutes
Bacteria_Firmicutes_Clostridia_Oscillospirales_Ruminococcaceae_Candidatus.Soleaferrea_NA_1933	1.41283	0.562463	1.62228	0.346711	0.728808	0.866917	Ruminococcaceae	Firmicutes
Bacteria_Desulfobacterota_Desulfovibrionia_Desulfovibrionales_Desulfovibrionaceae_Desulfovibrio_NA_2002	1.53581	0.153693	0.441762	0.34791	0.727908	0.866917	Desulfovibrionaceae	Desulfobacterota
Bacteria_Verrucomicrobiota_Verrucomicrobiae_NA_NA_NA_NA_2038	1.34728	-0.322499	0.915855	-0.352129	0.724741	0.866917	NA	Verrucomicrobiota
Bacteria_Firmicutes_Clostridia_Lachnospirales_Lachnospiraceae_NA_NA_2149	1.63555	-0.354324	1.01759	-0.348201	0.727689	0.866917	Lachnospiraceae	Firmicutes
Bacteria_Firmicutes_Clostridia_Oscillospirales_Ruminococcaceae_NA_NA_2203	1.08667	-0.176833	0.501122	-0.352874	0.724183	0.866917	Ruminococcaceae	Firmicutes
Bacteria_Firmicutes_Clostridia_Oscillospirales_Butyricicoccaceae_UCG.009_NA_522	17.9074	-0.0874838	0.25402	-0.344397	0.730548	0.867261	Butyricicoccaceae	Firmicutes
Bacteria_Bacteroidota_Bacteroidia_Bacteroidales_Rikenellaceae_Alistipes_NA_756	26.0299	0.117607	0.344902	0.340986	0.733114	0.8693	Rikenellaceae	Bacteroidota
Bacteria_Firmicutes_Clostridia_Oscillospirales_Butyricicoccaceae_UCG.009_NA_1314	1.46136	0.735799	2.15452	0.341514	0.732716	0.8693	Butyricicoccaceae	Firmicutes
Bacteria_Bacteroidota_Bacteroidia_Bacteroidales_Rikenellaceae_M2PB4.61.termite.group_NA_919	3.85205	0.332189	0.976981	0.340016	0.733844	0.869523	Rikenellaceae	Bacteroidota
Bacteria_Firmicutes_Clostridia_Oscillospirales_Ruminococcaceae_NA_NA_1103	1.88504	0.14336	0.422132	0.33961	0.73415	0.869523	Ruminococcaceae	Firmicutes
Bacteria_Desulfobacterota_Desulfovibrionia_Desulfovibrionales_Desulfovibrionaceae_Desulfovibrio_NA_858	2.86766	-0.271135	0.805029	-0.336802	0.736267	0.871022	Desulfovibrionaceae	Desulfobacterota
Bacteria_Firmicutes_Clostridia_Oscillospirales_Ruminococcaceae_NA_NA_1722	1.99012	0.142256	0.422298	0.336862	0.736221	0.871022	Ruminococcaceae	Firmicutes
Bacteria_Firmicutes_Bacilli_Acholeplasmatales_Acholeplasmataceae_Acholeplasma_NA_2716	4.29347	-0.216852	0.645321	-0.336038	0.736842	0.8712	Acholeplasmataceae	Firmicutes
Bacteria_Bacteroidota_Bacteroidia_Bacteroidales_Marinilabiliaceae_NA_NA_1423	1.25839	-0.463471	1.38296	-0.335129	0.737528	0.871508	Marinilabiliaceae	Bacteroidota
Bacteria_Firmicutes_Clostridia_Oscillospirales_Ruminococcaceae_Candidatus.Soleaferrea_NA_1673	2.42667	0.13825	0.413248	0.334544	0.737969	0.871527	Ruminococcaceae	Firmicutes
Bacteria_Bacteroidota_Bacteroidia_Bacteroidales_Williamwhitmaniaceae_BCf9.17.termite.group_NA_444	15.3118	-0.169922	0.510903	-0.332591	0.739443	0.872764	Williamwhitmaniaceae	Bacteroidota
Bacteria_Desulfobacterota_Desulfovibrionia_Desulfovibrionales_Desulfovibrionaceae_Desulfovibrio_NA_2685	27.7713	-0.243194	0.734871	-0.330934	0.740694	0.873738	Desulfovibrionaceae	Desulfobacterota
Bacteria_Firmicutes_Clostridia_Oscillospirales_Butyricicoccaceae_UCG.009_NA_1134	4.32211	0.156961	0.477349	0.328819	0.742292	0.874317	Butyricicoccaceae	Firmicutes
Bacteria_Synergistota_Synergistia_Synergistales_Synergistaceae_Candidatus.Tammella_NA_1289	1.48631	-0.283939	0.864186	-0.328563	0.742486	0.874317	Synergistaceae	Synergistota
Bacteria_Planctomycetota_Planctomycetes_Pirellulales_Pirellulaceae_Termite.planctomycete.cluster_NA_1649	1.06896	0.405139	1.2364	0.327676	0.743157	0.874317	Pirellulaceae	Planctomycetota
Bacteria_Firmicutes_Clostridia_Christensenellales_Christensenellaceae_Christensenellaceae.R.7.group_NA_1834	3.17181	-0.322039	0.984821	-0.327003	0.743666	0.874317	Christensenellaceae	Firmicutes
Bacteria_Firmicutes_Clostridia_Peptococcales_Peptococcaceae_NA_NA_1938	1.70442	0.164045	0.501826	0.326897	0.743746	0.874317	Peptococcaceae	Firmicutes
Bacteria_Bacteroidota_Bacteroidia_Bacteroidales_Rikenellaceae_Alistipes_NA_2829	1.22139	0.315696	0.959647	0.328971	0.742178	0.874317	Rikenellaceae	Bacteroidota
Bacteria_Firmicutes_Clostridia_Oscillospirales_Ruminococcaceae_NA_NA_89	42.3253	0.170766	0.525052	0.325236	0.745002	0.874791	Ruminococcaceae	Firmicutes
Bacteria_Bacteroidota_Bacteroidia_Bacteroidales_Tannerellaceae_Tannerella_NA_1258	1.80068	0.184622	0.567426	0.325367	0.744903	0.874791	Tannerellaceae	Bacteroidota
Bacteria_Firmicutes_Clostridia_Oscillospirales_Ruminococcaceae_Incertae.Sedis_NA_423	12.2299	0.249985	0.77078	0.324327	0.745691	0.874966	Ruminococcaceae	Firmicutes
Bacteria_Firmicutes_Clostridia_Oscillospirales_Ruminococcaceae_NA_NA_1974	1.80554	0.142337	0.439433	0.323911	0.746006	0.874966	Ruminococcaceae	Firmicutes
Bacteria_Firmicutes_Clostridia_Christensenellales_Christensenellaceae_NA_NA_197	35.0387	-0.146747	0.454527	-0.322857	0.746803	0.875401	Christensenellaceae	Firmicutes
Bacteria_Bacteroidota_Bacteroidia_Bacteroidales_Rikenellaceae_Alistipes_NA_77	94.1941	0.143563	0.452263	0.317432	0.750916	0.879718	Rikenellaceae	Bacteroidota
Bacteria_Bacteroidota_Bacteroidia_Bacteroidales_Rikenellaceae_Alistipes_NA_1670	5.79217	-0.20324	0.641568	-0.316787	0.751406	0.879789	Rikenellaceae	Bacteroidota
Bacteria_Firmicutes_Bacilli_Erysipelotrichales_Erysipelatoclostridiaceae_Erysipelatoclostridium_NA_438	15.3629	0.117395	0.372393	0.315243	0.752577	0.880154	Erysipelatoclostridiaceae	Firmicutes
Bacteria_Firmicutes_Clostridia_Peptococcales_Peptococcaceae_NA_NA_980	6.8313	-0.127037	0.40285	-0.315347	0.752498	0.880154	Peptococcaceae	Firmicutes
Bacteria_Firmicutes_Clostridia_Oscillospirales_Oscillospiraceae_NK4A214.group_NA_345	21.7184	-0.0770507	0.245731	-0.313557	0.753857	0.881115	Oscillospiraceae	Firmicutes
Bacteria_Firmicutes_Clostridia_Oscillospirales_Ruminococcaceae_NA_NA_822	7.30809	-0.0916401	0.292752	-0.313029	0.754258	0.881115	Ruminococcaceae	Firmicutes
Bacteria_Firmicutes_Clostridia_Oscillospirales_Ruminococcaceae_Candidatus.Soleaferrea_NA_1471	2.53566	0.118572	0.379851	0.312155	0.754923	0.881389	Ruminococcaceae	Firmicutes
Bacteria_Firmicutes_Clostridia_Oscillospirales_.Eubacterium..coprostanoligenes.group_NA_NA_896	8.40787	0.168173	0.540026	0.311417	0.755484	0.881541	.Eubacterium..coprostanoligenes.group	Firmicutes
Bacteria_Firmicutes_Clostridia_Oscillospirales_Hydrogenoanaerobacterium_NA_NA_1800	1.79915	0.352269	1.13607	0.310078	0.756502	0.882227	Hydrogenoanaerobacterium	Firmicutes
Bacteria_Firmicutes_Clostridia_Christensenellales_Christensenellaceae_Christensenellaceae.R.7.group_NA_762	9.72952	0.0811082	0.262678	0.308774	0.757493	0.882715	Christensenellaceae	Firmicutes
Bacteria_Firmicutes_Clostridia_Oscillospirales_Ruminococcaceae_NA_NA_1054	2.00832	-0.156614	0.507837	-0.308394	0.757782	0.882715	Ruminococcaceae	Firmicutes
Bacteria_Firmicutes_Clostridia_Christensenellales_Christensenellaceae_Christensenellaceae.R.7.group_NA_363	14.1624	-0.10447	0.342077	-0.305398	0.760063	0.883363	Christensenellaceae	Firmicutes
Bacteria_Firmicutes_Clostridia_Christensenellales_Christensenellaceae_Christensenellaceae.R.7.group_NA_1038	2.95328	-0.210378	0.687941	-0.305808	0.759751	0.883363	Christensenellaceae	Firmicutes
Bacteria_Firmicutes_Bacilli_RF39_NA_NA_NA_1049	1.92009	0.246404	0.806221	0.305629	0.759887	0.883363	NA	Firmicutes
Bacteria_Firmicutes_Bacilli_Erysipelotrichales_Erysipelotrichaceae_Holdemanella_NA_1667	1.031	-0.268671	0.878078	-0.305976	0.759623	0.883363	Erysipelotrichaceae	Firmicutes
Bacteria_Firmicutes_Clostridia_Christensenellales_Christensenellaceae_Christensenellaceae.R.7.group_NA_146	78.3915	0.115441	0.380571	0.303336	0.761634	0.883685	Christensenellaceae	Firmicutes
Bacteria_Firmicutes_Clostridia_Oscillospirales_Oscillospiraceae_NA_NA_826	6.53353	0.126589	0.416214	0.304143	0.761019	0.883685	Oscillospiraceae	Firmicutes
Bacteria_Proteobacteria_Alphaproteobacteria_Rhodospirillales_NA_NA_NA_1244	1.61166	-0.337391	1.11182	-0.303458	0.761541	0.883685	NA	Proteobacteria
Bacteria_Bacteroidota_Bacteroidia_Bacteroidales_COB.P4.1.termite.group_NA_NA_518	3.29757	0.391573	1.3091	0.299116	0.764852	0.886916	COB.P4.1.termite.group	Bacteroidota
Bacteria_Proteobacteria_Alphaproteobacteria_Rhodospirillales_NA_NA_NA_965	2.3551	-0.176144	0.5946	-0.296239	0.767048	0.888457	NA	Proteobacteria
Bacteria_Firmicutes_Clostridia_Oscillospirales_Ruminococcaceae_NA_NA_1487	2.8482	0.143734	0.485001	0.296358	0.766957	0.888457	Ruminococcaceae	Firmicutes
Bacteria_Patescibacteria_Gracilibacteria_JGI.0000069.P22_NA_NA_NA_925	8.45241	0.237087	0.805961	0.294167	0.76863	0.889787	NA	Patescibacteria
Bacteria_Firmicutes_Clostridia_Christensenellales_Christensenellaceae_NA_NA_613	10.912	0.0986638	0.337168	0.292625	0.769809	0.890146	Christensenellaceae	Firmicutes
Bacteria_Firmicutes_Clostridia_Lachnospirales_Lachnospiraceae_Tyzzerella_NA_677	30.8011	0.132098	0.450837	0.293006	0.769517	0.890146	Lachnospiraceae	Firmicutes
Bacteria_Firmicutes_Clostridia_Oscillospirales_NA_NA_NA_1910	1.62784	0.183733	0.629651	0.291802	0.770438	0.890371	NA	Firmicutes
Bacteria_Firmicutes_Clostridia_Oscillospirales_Ruminococcaceae_NA_NA_761	8.13013	-0.0864629	0.298164	-0.289984	0.771828	0.891475	Ruminococcaceae	Firmicutes
Bacteria_Patescibacteria_Gracilibacteria_JGI.0000069.P22_NA_NA_NA_792	23.3538	-0.11352	0.394686	-0.28762	0.773638	0.892056	NA	Patescibacteria
Bacteria_Firmicutes_Clostridia_Clostridia.UCG.014_NA_NA_NA_1485	5.47341	0.176206	0.611551	0.28813	0.773247	0.892056	NA	Firmicutes
Bacteria_Firmicutes_Clostridia_Oscillospirales_Oscillospiraceae_NA_NA_2726	1.49756	-0.484595	1.67956	-0.288525	0.772945	0.892056	Oscillospiraceae	Firmicutes
Bacteria_Bacteroidota_Bacteroidia_Bacteroidales_MgMjR.022_NA_NA_933	27.9801	0.175395	0.61138	0.286883	0.774202	0.892205	MgMjR.022	Bacteroidota
Bacteria_Bacteroidota_Bacteroidia_Bacteroidales_Paludibacteraceae_NA_NA_1268	3.73323	0.130699	0.460318	0.283932	0.776463	0.893805	Paludibacteraceae	Bacteroidota
Bacteria_Firmicutes_Clostridia_Clostridia.UCG.014_NA_NA_NA_2266	3.95539	-0.379769	1.33504	-0.284463	0.776056	0.893805	NA	Firmicutes
Bacteria_Firmicutes_Clostridia_Clostridia.UCG.014_NA_NA_NA_1603	2.19007	0.18463	0.653334	0.282597	0.777486	0.89448	NA	Firmicutes
Bacteria_Bacteroidota_Bacteroidia_Bacteroidales_Tannerellaceae_Parabacteroides_NA_220	22.5597	-0.120473	0.435407	-0.276691	0.782017	0.897194	Tannerellaceae	Bacteroidota
Bacteria_Firmicutes_Clostridia_Christensenellales_Christensenellaceae_Christensenellaceae.R.7.group_NA_706	6.65666	-0.139537	0.501337	-0.278329	0.78076	0.897194	Christensenellaceae	Firmicutes
Bacteria_Firmicutes_Clostridia_Oscillospirales_Ruminococcaceae_Candidatus.Soleaferrea_NA_895	9.27296	0.0662138	0.238172	0.278009	0.781005	0.897194	Ruminococcaceae	Firmicutes
Bacteria_Firmicutes_Bacilli_RF39_NA_NA_NA_954	26.7071	-0.135548	0.489931	-0.276668	0.782035	0.897194	NA	Firmicutes
Bacteria_Firmicutes_Clostridia_Christensenellales_Christensenellaceae_Christensenellaceae.R.7.group_NA_1094	4.08937	0.0872989	0.314868	0.277256	0.781584	0.897194	Christensenellaceae	Firmicutes
Bacteria_Deferribacterota_Deferribacteres_Deferribacterales_Deferribacteraceae_Mucispirillum_NA_725	10.385	0.115447	0.419338	0.275307	0.783081	0.897486	Deferribacteraceae	Deferribacterota
Bacteria_Bacteroidota_Bacteroidia_Bacteroidales_Rikenellaceae_Alistipes_NA_2724	1.88152	-0.376281	1.36731	-0.275197	0.783165	0.897486	Rikenellaceae	Bacteroidota
Bacteria_Bacteroidota_Bacteroidia_Bacteroidales_Dysgonomonadaceae_Candidatus.Armantifilum_NA_1000	2.76511	-0.297315	1.08276	-0.274591	0.783631	0.897518	Dysgonomonadaceae	Bacteroidota
Bacteria_Firmicutes_Clostridia_Lachnospirales_Lachnospiraceae_Tyzzerella_NA_1143	3.70604	-0.118422	0.436878	-0.271065	0.786341	0.900119	Lachnospiraceae	Firmicutes
Bacteria_Bacteroidota_Bacteroidia_Bacteroidales_Tannerellaceae_Parabacteroides_NA_182	43.7608	-0.0980989	0.366234	-0.267858	0.788808	0.900428	Tannerellaceae	Bacteroidota
Bacteria_Firmicutes_Clostridia_Christensenellales_Christensenellaceae_Christensenellaceae.R.7.group_NA_553	16.7816	0.121598	0.451302	0.269438	0.787592	0.900428	Christensenellaceae	Firmicutes
Bacteria_Firmicutes_Clostridia_Oscillospirales_.Eubacterium..coprostanoligenes.group_NA_NA_892	3.00262	0.626004	2.3361	0.26797	0.788722	0.900428	.Eubacterium..coprostanoligenes.group	Firmicutes
Bacteria_Firmicutes_Clostridia_Peptococcales_Peptococcaceae_NA_NA_1076	5.00954	0.0872993	0.324549	0.268987	0.78794	0.900428	Peptococcaceae	Firmicutes
Bacteria_Firmicutes_Bacilli_Erysipelotrichales_Erysipelatoclostridiaceae_Erysipelatoclostridium_NA_1186	1.17471	0.321816	1.20039	0.268092	0.788628	0.900428	Erysipelatoclostridiaceae	Firmicutes
Bacteria_Desulfobacterota_Desulfobacteria_Desulfobacterales_Desulfosarcinaceae_Desulfosarcina_NA_335	30.1805	-0.206847	0.777856	-0.265919	0.790301	0.900627	Desulfosarcinaceae	Desulfobacterota
Bacteria_Bacteroidota_Bacteroidia_Bacteroidales_Paludibacteraceae_Paludibacter_NA_1024	6.04069	-0.229292	0.861911	-0.266027	0.790218	0.900627	Paludibacteraceae	Bacteroidota
Bacteria_Firmicutes_Clostridia_Monoglobales_Monoglobaceae_Monoglobus_NA_2606	1.53419	0.328511	1.23209	0.266629	0.789755	0.900627	Monoglobaceae	Firmicutes
Bacteria_Bacteroidota_Bacteroidia_Bacteroidales_Paludibacteraceae_Paludibacter_NA_1241	13.078	0.195065	0.735439	0.265236	0.790828	0.900726	Paludibacteraceae	Bacteroidota
Bacteria_Firmicutes_Clostridia_Christensenellales_Christensenellaceae_Christensenellaceae.R.7.group_NA_716	5.29	-0.104599	0.397849	-0.262912	0.792618	0.901763	Christensenellaceae	Firmicutes
Bacteria_Desulfobacterota_Desulfovibrionia_Desulfovibrionales_Desulfovibrionaceae_Desulfovibrio_NA_1966	1.15575	0.156858	0.595906	0.263227	0.792376	0.901763	Desulfovibrionaceae	Desulfobacterota
Bacteria_Firmicutes_Clostridia_Oscillospirales_Ruminococcaceae_NA_NA_651	8.9509	-0.173707	0.66644	-0.260649	0.794363	0.902222	Ruminococcaceae	Firmicutes
Bacteria_Firmicutes_Clostridia_Lachnospirales_Lachnospiraceae_Tyzzerella_NA_1527	1.47267	0.378911	1.45677	0.260104	0.794783	0.902222	Lachnospiraceae	Firmicutes
Bacteria_Firmicutes_Clostridia_Christensenellales_Christensenellaceae_Christensenellaceae.R.7.group_NA_1835	1.64654	0.226273	0.866088	0.261258	0.793893	0.902222	Christensenellaceae	Firmicutes
Bacteria_Desulfobacterota_Desulfovibrionia_Desulfovibrionales_Desulfovibrionaceae_Desulfovibrio_NA_2695	25.9339	-0.326581	1.25469	-0.260288	0.794642	0.902222	Desulfovibrionaceae	Desulfobacterota
Bacteria_Desulfobacterota_Desulfovibrionia_Desulfovibrionales_Desulfovibrionaceae_Desulfovibrio_NA_252	26.7881	-0.0899235	0.352574	-0.255049	0.798686	0.90615	Desulfovibrionaceae	Desulfobacterota
Bacteria_Firmicutes_Clostridia_Christensenellales_Christensenellaceae_Christensenellaceae.R.7.group_NA_1028	9.57189	0.0871173	0.34422	0.253086	0.800202	0.907112	Christensenellaceae	Firmicutes
Bacteria_Firmicutes_Clostridia_Clostridia.UCG.014_NA_NA_NA_1069	8.63947	-0.100337	0.396896	-0.252805	0.800419	0.907112	NA	Firmicutes
Bacteria_Firmicutes_Clostridia_Oscillospirales_Ruminococcaceae_NA_NA_707	5.37096	-0.145651	0.585203	-0.24889	0.803446	0.910039	Ruminococcaceae	Firmicutes
Bacteria_Bacteroidota_Bacteroidia_Bacteroidales_Rikenellaceae_Alistipes_NA_1129	8.93707	0.258879	1.0583	0.244618	0.806752	0.913279	Rikenellaceae	Bacteroidota
Bacteria_Firmicutes_Clostridia_Christensenellales_Christensenellaceae_Christensenellaceae.R.7.group_NA_469	17.8925	-0.099331	0.410356	-0.24206	0.808733	0.915016	Christensenellaceae	Firmicutes
Bacteria_Planctomycetota_vadinHA49_NA_NA_NA_NA_245	45.6024	0.0645123	0.268498	0.240272	0.81012	0.915621	NA	Planctomycetota
Bacteria_Proteobacteria_Alphaproteobacteria_Rhodospirillales_NA_NA_NA_361	10.4683	0.139661	0.586249	0.238229	0.811704	0.915621	NA	Proteobacteria
Bacteria_Firmicutes_Syntrophomonadia_Syntrophomonadales_Syntrophomonadaceae_Pelospora_NA_408	14.3186	-0.110279	0.461099	-0.239165	0.810978	0.915621	Syntrophomonadaceae	Firmicutes
Bacteria_Firmicutes_Clostridia_Oscillospirales_Oscillospiraceae_NA_NA_565	8.60909	0.096128	0.404048	0.237912	0.811949	0.915621	Oscillospiraceae	Firmicutes
Bacteria_Firmicutes_Clostridia_Oscillospirales_Ruminococcaceae_NA_NA_1093	2.45504	-0.277395	1.15577	-0.240009	0.810323	0.915621	Ruminococcaceae	Firmicutes
Bacteria_Bacteroidota_Bacteroidia_Bacteroidales_Dysgonomonadaceae_NA_NA_2730	3.14379	-0.700712	2.93785	-0.238512	0.811484	0.915621	Dysgonomonadaceae	Bacteroidota
Bacteria_Firmicutes_Clostridia_Oscillospirales_Ruminococcaceae_NA_NA_1185	1.82726	0.193058	0.814733	0.236959	0.812688	0.915951	Ruminococcaceae	Firmicutes
Bacteria_Firmicutes_Clostridia_Christensenellales_Christensenellaceae_Christensenellaceae.R.7.group_NA_1316	4.26088	-0.0792587	0.335919	-0.235946	0.813475	0.916333	Christensenellaceae	Firmicutes
Bacteria_Firmicutes_Clostridia_Oscillospirales_Ruminococcaceae_NA_NA_545	9.0216	0.0984888	0.422126	0.233316	0.815516	0.916617	Ruminococcaceae	Firmicutes
Bacteria_Desulfobacterota_Desulfovibrionia_Desulfovibrionales_Desulfovibrionaceae_NA_NA_1559	2.43219	0.104297	0.44517	0.234286	0.814763	0.916617	Desulfovibrionaceae	Desulfobacterota
Bacteria_Firmicutes_Clostridia_Oscillospirales_Ruminococcaceae_NA_NA_1652	2.28161	0.106395	0.454873	0.233901	0.815062	0.916617	Ruminococcaceae	Firmicutes
Bacteria_Bacteroidota_Bacteroidia_Bacteroidales_Dysgonomonadaceae_NA_NA_2693	35.5848	-0.217202	0.92905	-0.233789	0.815148	0.916617	Dysgonomonadaceae	Bacteroidota
Bacteria_Desulfobacterota_Desulfovibrionia_Desulfovibrionales_Desulfovibrionaceae_Desulfovibrio_NA_909	3.36566	-0.13114	0.564651	-0.232249	0.816345	0.917045	Desulfovibrionaceae	Desulfobacterota
Bacteria_Firmicutes_Clostridia_Oscillospirales_.Eubacterium..coprostanoligenes.group_NA_NA_805	3.30688	-0.24786	1.07269	-0.231064	0.817265	0.917073	.Eubacterium..coprostanoligenes.group	Firmicutes
Bacteria_Desulfobacterota_Desulfovibrionia_Desulfovibrionales_Desulfovibrionaceae_Desulfovibrio_NA_1147	1.87598	0.214394	0.926213	0.231474	0.816947	0.917073	Desulfovibrionaceae	Desulfobacterota
Bacteria_Desulfobacterota_Desulfovibrionia_Desulfovibrionales_Desulfovibrionaceae_Desulfovibrio_NA_278	8.99242	-0.191074	0.83706	-0.228268	0.819438	0.918036	Desulfovibrionaceae	Desulfobacterota
Bacteria_Firmicutes_Clostridia_Peptococcales_Peptococcaceae_NA_NA_937	5.12399	0.128232	0.563009	0.227761	0.819832	0.918036	Peptococcaceae	Firmicutes
Bacteria_Firmicutes_Clostridia_Oscillospirales_Ruminococcaceae_Candidatus.Soleaferrea_NA_2212	1.16031	0.356445	1.56573	0.227655	0.819915	0.918036	Ruminococcaceae	Firmicutes
Bacteria_Firmicutes_Clostridia_Oscillospirales_Ruminococcaceae_Candidatus.Soleaferrea_NA_2403	1.80891	-0.327583	1.43517	-0.228253	0.819449	0.918036	Ruminococcaceae	Firmicutes
Bacteria_Firmicutes_Clostridia_Oscillospirales_Ruminococcaceae_Candidatus.Soleaferrea_NA_1227	4.64289	0.0833477	0.369027	0.225858	0.821312	0.919098	Ruminococcaceae	Firmicutes
Bacteria_Firmicutes_Clostridia_Clostridia.vadinBB60.group_NA_NA_NA_1136	2.51555	0.190348	0.846563	0.224848	0.822098	0.919475	NA	Firmicutes
Bacteria_Firmicutes_Clostridia_Oscillospirales_Oscillospiraceae_Colidextribacter_NA_779	11.3534	0.0948755	0.431086	0.220085	0.825805	0.922635	Oscillospiraceae	Firmicutes
Bacteria_Desulfobacterota_Desulfovibrionia_Desulfovibrionales_Desulfovibrionaceae_NA_NA_923	5.64502	-0.100707	0.458839	-0.219483	0.826274	0.922635	Desulfovibrionaceae	Desulfobacterota
Bacteria_Firmicutes_Bacilli_Erysipelotrichales_Erysipelotrichaceae_Breznakia_NA_1119	5.02733	-0.235445	1.07012	-0.220017	0.825858	0.922635	Erysipelotrichaceae	Firmicutes
Bacteria_Firmicutes_Clostridia_Oscillospirales_Ruminococcaceae_NA_NA_808	10.6418	-0.0786042	0.362776	-0.216674	0.828462	0.923818	Ruminococcaceae	Firmicutes
Bacteria_Firmicutes_Clostridia_Peptostreptococcales.Tissierellales_Anaerovoracaceae_Anaerovorax_NA_1018	8.52702	-0.0666701	0.308932	-0.215808	0.829137	0.923818	Anaerovoracaceae	Firmicutes
Bacteria_Firmicutes_Clostridia_Clostridia.UCG.014_NA_NA_NA_1161	3.21373	0.150438	0.696793	0.215901	0.829065	0.923818	NA	Firmicutes
Bacteria_Desulfobacterota_Desulfovibrionia_Desulfovibrionales_Desulfovibrionaceae_Desulfovibrio_NA_1593	3.21922	-0.186263	0.857586	-0.217195	0.828056	0.923818	Desulfovibrionaceae	Desulfobacterota
Bacteria_NA_NA_NA_NA_NA_NA_1535	2.3254	0.143621	0.670763	0.214116	0.830457	0.924786	NA	NA
Bacteria_Bacteroidota_Bacteroidia_Bacteroidales_Williamwhitmaniaceae_NA_NA_295	11.5361	0.145149	0.68487	0.211936	0.832157	0.925068	Williamwhitmaniaceae	Bacteroidota
Bacteria_Bacteroidota_Bacteroidia_Bacteroidales_Dysgonomonadaceae_Dysgonomonas_NA_349	7.93389	0.243738	1.14613	0.212661	0.831591	0.925068	Dysgonomonadaceae	Bacteroidota
Bacteria_Firmicutes_Clostridia_Peptostreptococcales.Tissierellales_Anaerovoracaceae_NA_NA_606	14.1659	0.0972288	0.459764	0.211476	0.832516	0.925068	Anaerovoracaceae	Firmicutes
Bacteria_Bacteroidota_Bacteroidia_Bacteroidales_Bacteroidaceae_Bacteroides_NA_1646	1.19393	-0.210524	0.992218	-0.212175	0.831971	0.925068	Bacteroidaceae	Bacteroidota
Bacteria_Planctomycetota_vadinHA49_NA_NA_NA_NA_1514	5.12496	0.0798567	0.38203	0.209033	0.834423	0.926684	NA	Planctomycetota
Bacteria_Bacteroidota_Bacteroidia_Bacteroidales_3M1PL1.52.termite.group_NA_NA_420	9.22048	-0.233011	1.12263	-0.207559	0.835573	0.927201	3M1PL1.52.termite.group	Bacteroidota
Bacteria_Desulfobacterota_Desulfovibrionia_Desulfovibrionales_Desulfovibrionaceae_Desulfovibrio_NA_873	3.80918	-0.103161	0.499235	-0.206638	0.836293	0.927201	Desulfovibrionaceae	Desulfobacterota
Bacteria_Firmicutes_Clostridia_Oscillospirales_Ruminococcaceae_Anaerotruncus_NA_974	4.38608	0.12577	0.610181	0.206119	0.836698	0.927201	Ruminococcaceae	Firmicutes
Bacteria_Desulfobacterota_Desulfovibrionia_Desulfovibrionales_Desulfovibrionaceae_Desulfovibrio_NA_1245	8.71208	0.0913778	0.443229	0.206164	0.836663	0.927201	Desulfovibrionaceae	Desulfobacterota
Bacteria_Desulfobacterota_Desulfovibrionia_Desulfovibrionales_Desulfovibrionaceae_Desulfovibrio_NA_32	169.608	-0.109347	0.539377	-0.202729	0.839347	0.927954	Desulfovibrionaceae	Desulfobacterota
Bacteria_Firmicutes_NA_NA_NA_NA_NA_142	57.3631	0.0922637	0.452846	0.203742	0.838555	0.927954	NA	Firmicutes
Bacteria_Desulfobacterota_Desulfovibrionia_Desulfovibrionales_Desulfovibrionaceae_Desulfovibrio_NA_180	59.8199	-0.0604963	0.298967	-0.202351	0.839642	0.927954	Desulfovibrionaceae	Desulfobacterota
Bacteria_Firmicutes_Clostridia_Christensenellales_Christensenellaceae_Christensenellaceae.R.7.group_NA_2033	1.27246	0.184448	0.904234	0.203982	0.838368	0.927954	Christensenellaceae	Firmicutes
Bacteria_Firmicutes_Clostridia_Christensenellales_Christensenellaceae_NA_NA_2050	1.19872	0.096319	0.473982	0.203212	0.838969	0.927954	Christensenellaceae	Firmicutes
Bacteria_Bacteroidota_Bacteroidia_Bacteroidales_Rikenellaceae_Alistipes_NA_1102	2.76054	0.245241	1.21725	0.201472	0.84033	0.928213	Rikenellaceae	Bacteroidota
Bacteria_Firmicutes_Clostridia_Christensenellales_Christensenellaceae_Christensenellaceae.R.7.group_NA_1135	8.06579	-0.0729345	0.368138	-0.198117	0.842953	0.930609	Christensenellaceae	Firmicutes
Bacteria_Firmicutes_Clostridia_Lachnospirales_Lachnospiraceae_Tyzzerella_NA_2337	1.26671	-0.113313	0.576837	-0.196438	0.844268	0.931559	Lachnospiraceae	Firmicutes
Bacteria_Bacteroidota_Bacteroidia_Bacteroidales_Rikenellaceae_NA_NA_298	19.3965	0.163529	0.835086	0.195823	0.844749	0.931588	Rikenellaceae	Bacteroidota
Bacteria_Desulfobacterota_Desulfovibrionia_Desulfovibrionales_Desulfovibrionaceae_Desulfovibrio_NA_243	14.0215	-0.166032	0.858542	-0.193389	0.846655	0.93298	Desulfovibrionaceae	Desulfobacterota
Bacteria_Firmicutes_Clostridia_Oscillospirales_Ruminococcaceae_Candidatus.Soleaferrea_NA_1869	3.35556	0.0787803	0.408087	0.193048	0.846921	0.93298	Ruminococcaceae	Firmicutes
Bacteria_Desulfobacterota_Desulfovibrionia_Desulfovibrionales_Desulfovibrionaceae_Desulfovibrio_NA_2807	1.06497	0.321292	1.67093	0.192284	0.84752	0.933137	Desulfovibrionaceae	Desulfobacterota
Bacteria_Proteobacteria_Alphaproteobacteria_Rhizobiales_Beijerinckiaceae_FFCH5858_NA_689	17.889	-0.0836802	0.437164	-0.191416	0.8482	0.933384	Beijerinckiaceae	Proteobacteria
Bacteria_Desulfobacterota_Desulfovibrionia_Desulfovibrionales_Desulfovibrionaceae_Desulfovibrio_NA_100	47.2554	0.108321	0.577006	0.187729	0.851089	0.934302	Desulfovibrionaceae	Desulfobacterota
Bacteria_Bacteroidota_Bacteroidia_Bacteroidales_Tannerellaceae_Parabacteroides_NA_524	6.42413	0.147472	0.785447	0.187756	0.851068	0.934302	Tannerellaceae	Bacteroidota
Bacteria_Firmicutes_Bacilli_RF39_NA_NA_NA_817	7.84948	0.0905694	0.480592	0.188454	0.850521	0.934302	NA	Firmicutes
Bacteria_Firmicutes_Clostridia_NA_NA_NA_NA_1345	4.16872	0.215732	1.14811	0.187902	0.850954	0.934302	NA	Firmicutes
Bacteria_Planctomycetota_vadinHA49_NA_NA_NA_NA_1379	1.40383	0.166088	0.888216	0.186991	0.851668	0.934302	NA	Planctomycetota
Bacteria_Firmicutes_Clostridia_NA_NA_NA_NA_2007	1.52043	0.0793199	0.425149	0.18657	0.851998	0.934302	NA	Firmicutes
Bacteria_Firmicutes_Clostridia_Clostridia.UCG.014_NA_NA_NA_2204	2.14117	-0.136742	0.734071	-0.186279	0.852226	0.934302	NA	Firmicutes
Bacteria_Firmicutes_Clostridia_Lachnospirales_Lachnospiraceae_Tyzzerella_NA_2799	1.35008	0.163648	0.883673	0.185191	0.85308	0.934738	Lachnospiraceae	Firmicutes
Bacteria_Firmicutes_Clostridia_Peptococcales_Peptococcaceae_NA_NA_379	24.3712	0.0405965	0.225313	0.180179	0.857012	0.936044	Peptococcaceae	Firmicutes
Bacteria_Bacteroidota_Bacteroidia_Bacteroidales_Tannerellaceae_Tannerella_NA_735	4.19025	0.197731	1.09005	0.181397	0.856056	0.936044	Tannerellaceae	Bacteroidota
Bacteria_Firmicutes_Clostridia_Oscillospirales_Ruminococcaceae_NA_NA_1180	6.30765	-0.0620653	0.3413	-0.18185	0.855701	0.936044	Ruminococcaceae	Firmicutes
Bacteria_Firmicutes_Clostridia_NA_NA_NA_NA_1370	3.60726	-0.0880456	0.484247	-0.18182	0.855724	0.936044	NA	Firmicutes
Bacteria_Deferribacterota_Deferribacteres_Deferribacterales_Deferribacteraceae_Mucispirillum_NA_1638	2.15409	0.0885526	0.490205	0.180644	0.856647	0.936044	Deferribacteraceae	Deferribacterota
Bacteria_Firmicutes_Bacilli_Acholeplasmatales_Acholeplasmataceae_Acholeplasma_NA_1953	1.53124	-0.15293	0.844653	-0.181057	0.856323	0.936044	Acholeplasmataceae	Firmicutes
Bacteria_Firmicutes_Bacilli_Erysipelotrichales_Erysipelotrichaceae_Erysipelothrix_NA_1676	2.31856	0.0933076	0.527637	0.176841	0.859634	0.938407	Erysipelotrichaceae	Firmicutes
Bacteria_Firmicutes_Bacilli_Erysipelotrichales_Erysipelotrichaceae_Erysipelothrix_NA_1290	1.69533	-0.33173	1.89827	-0.174754	0.861273	0.939696	Erysipelotrichaceae	Firmicutes
Bacteria_Firmicutes_Bacilli_RF39_NA_NA_NA_1952	1.79026	0.131288	0.756856	0.173465	0.862286	0.9403	NA	Firmicutes
Bacteria_Firmicutes_BRH.c20a_NA_NA_NA_NA_58	83.5028	0.0984086	0.580415	0.169549	0.865365	0.943156	NA	Firmicutes
Bacteria_Desulfobacterota_Desulfobulbia_Desulfobulbales_Desulfobulbaceae_Desulfobulbus_NA_39	101.648	0.0692296	0.419063	0.165201	0.868786	0.943372	Desulfobulbaceae	Desulfobacterota
Archaea_Thermoplasmatota_Thermoplasmata_Methanomassiliicoccales_Methanomethylophilaceae_Candidatus.Methanogranum_NA_623	4.15148	0.127968	0.764905	0.1673	0.867134	0.943372	Methanomethylophilaceae	Thermoplasmatota
Bacteria_Firmicutes_Clostridia_Christensenellales_Christensenellaceae_Christensenellaceae.R.7.group_NA_815	5.42731	0.0738018	0.438845	0.168173	0.866447	0.943372	Christensenellaceae	Firmicutes
Bacteria_Firmicutes_Clostridia_Oscillospirales_Ruminococcaceae_NA_NA_1059	2.11574	0.121204	0.727511	0.166602	0.867683	0.943372	Ruminococcaceae	Firmicutes
Bacteria_Firmicutes_Clostridia_Lachnospirales_Lachnospiraceae_NA_NA_1275	3.55251	-0.116221	0.699266	-0.166205	0.867996	0.943372	Lachnospiraceae	Firmicutes
Bacteria_Firmicutes_Clostridia_Oscillospirales_Ruminococcaceae_NA_NA_1440	1.30029	0.125816	0.761276	0.165269	0.868732	0.943372	Ruminococcaceae	Firmicutes
Bacteria_Proteobacteria_Alphaproteobacteria_Rhizobiales_Xanthobacteraceae_Afipia_NA_1612	1.28212	-0.15604	0.939576	-0.166075	0.868098	0.943372	Xanthobacteraceae	Proteobacteria
Bacteria_Bacteroidota_Bacteroidia_Bacteroidales_Marinifilaceae_Sanguibacteroides_NA_34	187.94	-0.0696064	0.447412	-0.155575	0.876368	0.945093	Marinifilaceae	Bacteroidota
Bacteria_Firmicutes_Clostridia_Oscillospirales_Ruminococcaceae_Anaerotruncus_NA_457	14.6401	0.0745038	0.467649	0.159316	0.87342	0.945093	Ruminococcaceae	Firmicutes
Bacteria_Firmicutes_Clostridia_Peptostreptococcales.Tissierellales_Anaerovoracaceae_.Eubacterium..brachy.group_NA_488	12.9221	0.0972116	0.611183	0.159055	0.873626	0.945093	Anaerovoracaceae	Firmicutes
Bacteria_Bacteroidota_Bacteroidia_Bacteroidales_Tannerellaceae_NA_NA_578	9.72084	0.088813	0.559209	0.158819	0.873812	0.945093	Tannerellaceae	Bacteroidota
Bacteria_Firmicutes_Clostridia_Oscillospirales_Oscillospiraceae_NA_NA_628	18.7869	-0.065441	0.419189	-0.156113	0.875944	0.945093	Oscillospiraceae	Firmicutes
Bacteria_Firmicutes_Clostridia_Oscillospirales_Ruminococcaceae_Candidatus.Soleaferrea_NA_1035	2.37673	-0.0919511	0.572925	-0.160494	0.872492	0.945093	Ruminococcaceae	Firmicutes
Bacteria_Firmicutes_Clostridia_Lachnospirales_Lachnospiraceae_Tyzzerella_NA_1304	3.6961	-0.110139	0.696796	-0.158065	0.874405	0.945093	Lachnospiraceae	Firmicutes
Bacteria_Firmicutes_Clostridia_Christensenellales_Christensenellaceae_Christensenellaceae.R.7.group_NA_1365	3.2599	-0.0929027	0.583833	-0.159125	0.87357	0.945093	Christensenellaceae	Firmicutes
Bacteria_Firmicutes_Clostridia_Peptococcales_Peptococcaceae_NA_NA_1404	6.79778	0.0521862	0.329826	0.158223	0.874281	0.945093	Peptococcaceae	Firmicutes
Bacteria_Bacteroidota_Bacteroidia_Bacteroidales_M2PB4.65.termite.group_NA_NA_1521	6.32524	-0.105841	0.679664	-0.155725	0.87625	0.945093	M2PB4.65.termite.group	Bacteroidota
Bacteria_Desulfobacterota_Desulfovibrionia_Desulfovibrionales_Desulfovibrionaceae_Desulfovibrio_NA_1705	4.42189	-0.0853527	0.546493	-0.156183	0.875889	0.945093	Desulfovibrionaceae	Desulfobacterota
Bacteria_Firmicutes_Clostridia_NA_NA_NA_NA_1753	1.26654	0.10176	0.641078	0.158733	0.873879	0.945093	NA	Firmicutes
Bacteria_Desulfobacterota_Desulfovibrionia_Desulfovibrionales_Desulfovibrionaceae_Desulfovibrio_NA_2810	1.15136	-0.361692	2.31563	-0.156196	0.875879	0.945093	Desulfovibrionaceae	Desulfobacterota
Bacteria_Firmicutes_Clostridia_Peptostreptococcales.Tissierellales_Anaerovoracaceae_NA_NA_358	16.6978	0.0671407	0.452236	0.148464	0.881977	0.945173	Anaerovoracaceae	Firmicutes
Bacteria_Bacteroidota_Bacteroidia_Bacteroidales_Dysgonomonadaceae_NA_NA_534	6.66753	-0.108366	0.714103	-0.151752	0.879383	0.945173	Dysgonomonadaceae	Bacteroidota
Bacteria_Firmicutes_Clostridia_Christensenellales_Christensenellaceae_Christensenellaceae.R.7.group_NA_865	10.0155	0.0601811	0.4039	0.149	0.881554	0.945173	Christensenellaceae	Firmicutes
Bacteria_Firmicutes_Clostridia_Christensenellales_Christensenellaceae_Christensenellaceae.R.7.group_NA_971	6.13312	0.0667547	0.437926	0.152434	0.878845	0.945173	Christensenellaceae	Firmicutes
Bacteria_Firmicutes_Clostridia_Christensenellales_Christensenellaceae_Christensenellaceae.R.7.group_NA_1165	8.98896	0.0503962	0.337	0.149544	0.881125	0.945173	Christensenellaceae	Firmicutes
Bacteria_Desulfobacterota_Desulfovibrionia_Desulfovibrionales_Desulfovibrionaceae_Desulfovibrio_NA_1351	1.46888	0.17423	1.15654	0.150648	0.880253	0.945173	Desulfovibrionaceae	Desulfobacterota
Bacteria_Firmicutes_Clostridia_Peptococcales_Peptococcaceae_NA_NA_1494	3.84016	-0.062055	0.409262	-0.151627	0.879482	0.945173	Peptococcaceae	Firmicutes
Bacteria_Planctomycetota_vadinHA49_NA_NA_NA_NA_1497	1.05916	0.169302	1.10151	0.1537	0.877846	0.945173	NA	Planctomycetota
Bacteria_Spirochaetota_Spirochaetia_Spirochaetales_Spirochaetaceae_Treponema_NA_1523	2.75756	0.0988776	0.662172	0.149323	0.881299	0.945173	Spirochaetaceae	Spirochaetota
Bacteria_Proteobacteria_Alphaproteobacteria_Rhodospirillales_NA_NA_NA_1841	1.28629	0.370242	2.44373	0.151507	0.879576	0.945173	NA	Proteobacteria
Bacteria_Desulfobacterota_Desulfovibrionia_Desulfovibrionales_Desulfovibrionaceae_Desulfovibrio_NA_2039	1.16204	-0.161177	1.07175	-0.150387	0.880459	0.945173	Desulfovibrionaceae	Desulfobacterota
Bacteria_Firmicutes_Clostridia_Peptococcales_Peptococcaceae_NA_NA_2696	18.5481	-0.115637	0.766599	-0.150844	0.880099	0.945173	Peptococcaceae	Firmicutes
Bacteria_Firmicutes_Clostridia_Oscillospirales_Ruminococcaceae_Candidatus.Soleaferrea_NA_1947	2.06126	-0.0649449	0.445032	-0.145933	0.883974	0.946818	Ruminococcaceae	Firmicutes
Bacteria_Desulfobacterota_Desulfovibrionia_Desulfovibrionales_Desulfovibrionaceae_Desulfovibrio_NA_206	68.7755	-0.046324	0.320673	-0.144459	0.885138	0.947036	Desulfovibrionaceae	Desulfobacterota
Bacteria_Bacteroidota_Bacteroidia_Bacteroidales_Dysgonomonadaceae_Dysgonomonas_NA_329	55.6495	0.0742401	0.517624	0.143425	0.885955	0.947036	Dysgonomonadaceae	Bacteroidota
Bacteria_Patescibacteria_Gracilibacteria_Absconditabacteriales..SR1._NA_NA_NA_406	27.9242	-0.0815628	0.5729	-0.142368	0.886789	0.947036	NA	Patescibacteria
Bacteria_Bacteroidota_Bacteroidia_Bacteroidales_Rikenellaceae_Alistipes_NA_432	16.1233	0.0643816	0.451715	0.142527	0.886664	0.947036	Rikenellaceae	Bacteroidota
Bacteria_Firmicutes_Clostridia_Lachnospirales_Lachnospiraceae_Tyzzerella_NA_1611	3.93718	0.0457894	0.32209	0.142163	0.886951	0.947036	Lachnospiraceae	Firmicutes
Bacteria_Firmicutes_Clostridia_Christensenellales_Christensenellaceae_Christensenellaceae.R.7.group_NA_2098	1.37925	0.106801	0.745009	0.143355	0.886009	0.947036	Christensenellaceae	Firmicutes
Bacteria_Bacteroidota_Bacteroidia_Bacteroidales_Marinilabiliaceae_NA_NA_794	6.27987	-0.0801379	0.568712	-0.140911	0.88794	0.947599	Marinilabiliaceae	Bacteroidota
Bacteria_Desulfobacterota_Desulfovibrionia_Desulfovibrionales_Desulfovibrionaceae_Desulfovibrio_NA_313	16.672	-0.100314	0.719964	-0.139332	0.889187	0.947788	Desulfovibrionaceae	Desulfobacterota
Bacteria_Firmicutes_Clostridia_Lachnospirales_Lachnospiraceae_Lachnoclostridium_NA_868	1.81474	0.19595	1.41042	0.13893	0.889505	0.947788	Lachnospiraceae	Firmicutes
Bacteria_Firmicutes_Clostridia_Oscillospirales_Ruminococcaceae_NA_NA_1671	1.45392	-0.133831	0.960256	-0.13937	0.889157	0.947788	Ruminococcaceae	Firmicutes
Bacteria_Rs.K70.termite.group_NA_NA_NA_NA_NA_2795	1.47542	-0.128208	0.938152	-0.13666	0.8913	0.949207	NA	Rs.K70.termite.group
Bacteria_Firmicutes_Clostridia_Oscillospirales_Ruminococcaceae_Fournierella_NA_759	17.3871	0.0674344	0.499903	0.134895	0.892695	0.949212	Ruminococcaceae	Firmicutes
Bacteria_Bacteroidota_Bacteroidia_Bacteroidales_Dysgonomonadaceae_NA_NA_850	31.2273	0.0920939	0.682406	0.134955	0.892648	0.949212	Dysgonomonadaceae	Bacteroidota
Bacteria_Desulfobacterota_Desulfarculia_Desulfarculales_NA_NA_NA_1658	2.37477	-0.0729345	0.536807	-0.135867	0.891926	0.949212	NA	Desulfobacterota
Bacteria_Firmicutes_Clostridia_Oscillospirales_Ruminococcaceae_NA_NA_2781	1.05558	0.108011	0.813581	0.13276	0.894383	0.950514	Ruminococcaceae	Firmicutes
Bacteria_Desulfobacterota_Desulfovibrionia_Desulfovibrionales_Desulfovibrionaceae_Desulfovibrio_NA_2117	1.6493	0.09553	0.728898	0.131061	0.895727	0.951449	Desulfovibrionaceae	Desulfobacterota
Bacteria_Bacteroidota_Bacteroidia_Bacteroidales_3M1PL1.52.termite.group_NA_NA_588	5.73022	-0.162283	1.25161	-0.12966	0.896836	0.952133	3M1PL1.52.termite.group	Bacteroidota
Bacteria_Firmicutes_Clostridia_Oscillospirales_Ruminococcaceae_NA_NA_1906	1.79783	0.0515653	0.403374	0.127835	0.898279	0.953172	Ruminococcaceae	Firmicutes
Bacteria_Desulfobacterota_Desulfovibrionia_Desulfovibrionales_Desulfovibrionaceae_Desulfovibrio_NA_1190	8.12809	-0.131904	1.04267	-0.126506	0.899331	0.953444	Desulfovibrionaceae	Desulfobacterota
Bacteria_Planctomycetota_vadinHA49_NA_NA_NA_NA_1437	9.37559	0.0674595	0.533971	0.126336	0.899466	0.953444	NA	Planctomycetota
Bacteria_Synergistota_Synergistia_Synergistales_Synergistaceae_Candidatus.Tammella_NA_1095	3.55592	0.145111	1.16854	0.124181	0.901172	0.954758	Synergistaceae	Synergistota
Bacteria_Firmicutes_Clostridia_Peptostreptococcales.Tissierellales_Anaerovoracaceae_NA_NA_359	17.5248	0.0436891	0.355246	0.122983	0.902121	0.954851	Anaerovoracaceae	Firmicutes
Bacteria_Proteobacteria_Alphaproteobacteria_Rhodospirillales_NA_NA_NA_1106	2.33724	-0.13568	1.10405	-0.122893	0.902192	0.954851	NA	Proteobacteria
Bacteria_Firmicutes_Clostridia_Christensenellales_Christensenellaceae_Christensenellaceae.R.7.group_NA_544	10.7256	0.058955	0.487385	0.120962	0.903721	0.955206	Christensenellaceae	Firmicutes
Bacteria_Bacteroidota_Bacteroidia_Bacteroidales_Dysgonomonadaceae_Dysgonomonas_NA_637	13.9283	0.08721	0.722309	0.120738	0.903899	0.955206	Dysgonomonadaceae	Bacteroidota
Bacteria_Actinobacteriota_Coriobacteriia_Coriobacteriales_Coriobacteriales.Incertae.Sedis_NA_NA_797	2.82262	0.100284	0.830833	0.120703	0.903926	0.955206	Coriobacteriales.Incertae.Sedis	Actinobacteriota
Bacteria_Desulfobacterota_Desulfovibrionia_Desulfovibrionales_Desulfovibrionaceae_Desulfovibrio_NA_596	11.9014	0.0432825	0.365015	0.118577	0.90561	0.956492	Desulfovibrionaceae	Desulfobacterota
Bacteria_Firmicutes_Clostridia_Clostridia.UCG.014_NA_NA_NA_1917	2.37981	0.0742945	0.634285	0.117131	0.906756	0.957209	NA	Firmicutes
Bacteria_Firmicutes_Clostridia_Oscillospirales_Oscillospiraceae_NA_NA_1452	2.3531	-0.0467271	0.402327	-0.116142	0.90754	0.957544	Oscillospiraceae	Firmicutes
Bacteria_Firmicutes_Clostridia_Oscillospirales_Hungateiclostridiaceae_NA_NA_930	4.81244	0.0816484	0.71906	0.113549	0.909596	0.959218	Hungateiclostridiaceae	Firmicutes
Bacteria_Firmicutes_Clostridia_NA_NA_NA_NA_1681	3.26124	-0.0552854	0.501762	-0.110182	0.912265	0.961538	NA	Firmicutes
Bacteria_Firmicutes_Clostridia_Oscillospirales_Ruminococcaceae_Fournierella_NA_168	85.0686	-0.0432713	0.396841	-0.109039	0.913171	0.961999	Ruminococcaceae	Firmicutes
Bacteria_Firmicutes_Clostridia_Oscillospirales_.Eubacterium..coprostanoligenes.group_NA_NA_445	4.30467	-0.223891	2.1164	-0.105788	0.91575	0.962988	.Eubacterium..coprostanoligenes.group	Firmicutes
Bacteria_Firmicutes_Clostridia_Oscillospirales_Ruminococcaceae_Candidatus.Soleaferrea_NA_1236	1.66843	0.0604283	0.572854	0.105486	0.91599	0.962988	Ruminococcaceae	Firmicutes
Bacteria_Firmicutes_Clostridia_Oscillospirales_Ruminococcaceae_NA_NA_1853	1.75072	-0.074595	0.703031	-0.106105	0.915499	0.962988	Ruminococcaceae	Firmicutes
Bacteria_Firmicutes_Clostridia_Oscillospirales_Ruminococcaceae_Candidatus.Soleaferrea_NA_2196	1.50086	0.0429156	0.401768	0.106817	0.914934	0.962988	Ruminococcaceae	Firmicutes
Bacteria_Verrucomicrobiota_Verrucomicrobiae_LD1.PB3_NA_NA_NA_144	51.505	0.0663343	0.63408	0.104615	0.916681	0.963068	NA	Verrucomicrobiota
Bacteria_Bacteroidota_Bacteroidia_Bacteroidales_Dysgonomonadaceae_NA_NA_162	47.7979	0.0469405	0.45485	0.1032	0.917804	0.963068	Dysgonomonadaceae	Bacteroidota
Bacteria_Desulfobacterota_Desulfovibrionia_Desulfovibrionales_Desulfovibrionaceae_Desulfovibrio_NA_719	9.02357	0.0485156	0.469933	0.103239	0.917773	0.963068	Desulfovibrionaceae	Desulfobacterota
Bacteria_Firmicutes_Clostridia_Christensenellales_Christensenellaceae_Christensenellaceae.R.7.group_NA_2012	5.19262	0.0463926	0.45032	0.103021	0.917946	0.963068	Christensenellaceae	Firmicutes
Bacteria_Bdellovibrionota_Bdellovibrionia_Bacteriovoracales_Bacteriovoracaceae_NA_NA_2409	1.33693	0.0878914	0.8722	0.10077	0.919733	0.964449	Bacteriovoracaceae	Bdellovibrionota
Bacteria_Firmicutes_Clostridia_Peptostreptococcales.Tissierellales_Anaerovoracaceae_Anaerovorax_NA_1307	2.2941	0.0442478	0.444441	0.0995585	0.920695	0.964711	Anaerovoracaceae	Firmicutes
Bacteria_Desulfobacterota_Desulfovibrionia_Desulfovibrionales_Desulfovibrionaceae_Desulfovibrio_NA_1806	1.45018	0.0590598	0.598519	0.0986766	0.921395	0.964711	Desulfovibrionaceae	Desulfobacterota
Bacteria_Firmicutes_Clostridia_Christensenellales_Christensenellaceae_Christensenellaceae.R.7.group_NA_2775	2.04371	0.134248	1.35327	0.0992021	0.920978	0.964711	Christensenellaceae	Firmicutes
Bacteria_Desulfobacterota_Desulfovibrionia_Desulfovibrionales_Desulfovibrionaceae_Desulfovibrio_NA_1653	4.72118	-0.0527081	0.540808	-0.0974618	0.92236	0.964911	Desulfovibrionaceae	Desulfobacterota
Bacteria_Desulfobacterota_Desulfovibrionia_Desulfovibrionales_Desulfovibrionaceae_NA_NA_2734	3.73651	0.0636689	0.654696	0.0972495	0.922528	0.964911	Desulfovibrionaceae	Desulfobacterota
Bacteria_Bacteroidota_Bacteroidia_Bacteroidales_Rikenellaceae_Alistipes_NA_526	14.7753	-0.0592455	0.619736	-0.0955979	0.92384	0.96579	Rikenellaceae	Bacteroidota
Bacteria_Firmicutes_Clostridia_Lachnospirales_Lachnospiraceae_Dorea_longicatena_1207	2.02358	-0.0642352	0.683697	-0.0939528	0.925147	0.966663	Lachnospiraceae	Firmicutes
Bacteria_Firmicutes_Clostridia_Christensenellales_Christensenellaceae_Christensenellaceae.R.7.group_NA_127	35.0788	0.0349955	0.411257	0.0850941	0.932187	0.969361	Christensenellaceae	Firmicutes
Bacteria_Desulfobacterota_Desulfovibrionia_Desulfovibrionales_Desulfovibrionaceae_Desulfovibrio_NA_181	37.9396	0.0327935	0.373805	0.0877289	0.930092	0.969361	Desulfovibrionaceae	Desulfobacterota
Bacteria_Bacteroidota_Bacteroidia_Flavobacteriales_NA_NA_NA_242	16.1913	0.0730508	0.824093	0.0886439	0.929365	0.969361	NA	Bacteroidota
Bacteria_Bacteroidota_Bacteroidia_Bacteroidales_Tannerellaceae_Parabacteroides_NA_560	27.3889	-0.0417915	0.486588	-0.0858869	0.931556	0.969361	Tannerellaceae	Bacteroidota
Bacteria_Firmicutes_Clostridia_Oscillospirales_Ruminococcaceae_NA_NA_571	10.6977	-0.0268027	0.311785	-0.0859653	0.931494	0.969361	Ruminococcaceae	Firmicutes
Bacteria_Firmicutes_Clostridia_Oscillospirales_Ruminococcaceae_Candidatus.Soleaferrea_NA_626	10.3681	0.0423173	0.498908	0.0848198	0.932405	0.969361	Ruminococcaceae	Firmicutes
Bacteria_Firmicutes_Clostridia_Oscillospirales_Ruminococcaceae_Candidatus.Soleaferrea_NA_944	2.0743	0.0629889	0.715882	0.0879877	0.929886	0.969361	Ruminococcaceae	Firmicutes
Bacteria_Firmicutes_Bacilli_RF39_NA_NA_NA_1114	3.68254	0.0810392	0.940025	0.0862096	0.9313	0.969361	NA	Firmicutes
Bacteria_Bacteroidota_Bacteroidia_Bacteroidales_NA_NA_NA_1302	5.48531	-0.089204	1.05255	-0.0847504	0.93246	0.969361	NA	Bacteroidota
Bacteria_Bacteroidota_Bacteroidia_Bacteroidales_Dysgonomonadaceae_NA_NA_1732	1.13555	0.153055	1.78029	0.085972	0.931489	0.969361	Dysgonomonadaceae	Bacteroidota
Bacteria_Firmicutes_Clostridia_Oscillospirales_Ruminococcaceae_NA_NA_1199	1.44472	0.0564856	0.672267	0.0840225	0.933039	0.969471	Ruminococcaceae	Firmicutes
Bacteria_Bdellovibrionota_Bdellovibrionia_Bacteriovoracales_Bacteriovoracaceae_Peredibacter_NA_1749	2.01243	-0.0865657	1.03865	-0.0833448	0.933577	0.969539	Bacteriovoracaceae	Bdellovibrionota
Bacteria_Firmicutes_Clostridia_Clostridia.UCG.014_NA_NA_NA_1416	5.7572	0.0717709	0.872005	0.0823056	0.934404	0.969905	NA	Firmicutes
Bacteria_Desulfobacterota_Desulfovibrionia_Desulfovibrionales_Desulfovibrionaceae_Desulfovibrio_NA_532	41.2417	0.0402063	0.503996	0.079775	0.936416	0.971332	Desulfovibrionaceae	Desulfobacterota
Bacteria_Firmicutes_Clostridia_Christensenellales_Christensenellaceae_Christensenellaceae.R.7.group_NA_1216	1.32482	-0.0658213	0.829142	-0.0793848	0.936727	0.971332	Christensenellaceae	Firmicutes
Bacteria_Firmicutes_Clostridia_Peptostreptococcales.Tissierellales_Anaerovoracaceae_NA_NA_262	22.463	-0.0315255	0.407966	-0.077275	0.938405	0.97156	Anaerovoracaceae	Firmicutes
Bacteria_Firmicutes_Clostridia_Eubacteriales_Anaerofustaceae_Anaerofustis_NA_536	13.0102	-0.026627	0.345464	-0.0770761	0.938563	0.97156	Anaerofustaceae	Firmicutes
Bacteria_Firmicutes_Clostridia_Oscillospirales_.Eubacterium..coprostanoligenes.group_NA_NA_601	8.54563	0.0421447	0.542901	0.0776287	0.938123	0.97156	.Eubacterium..coprostanoligenes.group	Firmicutes
Bacteria_Proteobacteria_Gammaproteobacteria_Xanthomonadales_Xanthomonadaceae_Stenotrophomonas_NA_1320	1.78558	0.0905476	1.18016	0.0767248	0.938842	0.97156	Xanthomonadaceae	Proteobacteria
Bacteria_Bacteroidota_Bacteroidia_Bacteroidales_Tannerellaceae_NA_NA_862	2.95203	0.0720087	0.956604	0.0752754	0.939996	0.972262	Tannerellaceae	Bacteroidota
Bacteria_Firmicutes_Clostridia_Lachnospirales_Lachnospiraceae_Tyzzerella_NA_1631	1.84782	-0.0390852	0.526934	-0.0741748	0.940871	0.972677	Lachnospiraceae	Firmicutes
Bacteria_Fusobacteriota_Fusobacteriia_Fusobacteriales_Fusobacteriaceae_NA_NA_86	61.3542	0.0306667	0.427293	0.0717697	0.942785	0.972692	Fusobacteriaceae	Fusobacteriota
Bacteria_Bacteroidota_Bacteroidia_Bacteroidales_Rikenellaceae_Alistipes_NA_208	39.0534	-0.0224469	0.312032	-0.0719378	0.942651	0.972692	Rikenellaceae	Bacteroidota
Bacteria_Firmicutes_Syntrophomonadia_Syntrophomonadales_Syntrophomonadaceae_Syntrophomonas_NA_765	5.01314	-0.0383112	0.526225	-0.0728038	0.941962	0.972692	Syntrophomonadaceae	Firmicutes
Bacteria_Proteobacteria_Alphaproteobacteria_Rhizobiales_Beijerinckiaceae_Methylobacterium.Methylorubrum_NA_1078	3.21768	0.0579077	0.792997	0.0730238	0.941787	0.972692	Beijerinckiaceae	Proteobacteria
Bacteria_Bacteroidota_Bacteroidia_Bacteroidales_Tannerellaceae_Parabacteroides_NA_405	36.0365	-0.0265568	0.374065	-0.0709951	0.943402	0.972838	Tannerellaceae	Bacteroidota
Bacteria_Bacteroidota_Bacteroidia_Bacteroidales_Tannerellaceae_NA_NA_93	33.3015	-0.0323473	0.465536	-0.069484	0.944604	0.973099	Tannerellaceae	Bacteroidota
Bacteria_Firmicutes_Clostridia_Oscillospirales_Ruminococcaceae_NA_NA_2744	2.4808	0.12522	1.8007	0.0695397	0.94456	0.973099	Ruminococcaceae	Firmicutes
Bacteria_Firmicutes_Clostridia_Oscillospirales_Ruminococcaceae_NA_NA_499	11.6406	-0.0163264	0.238927	-0.0683319	0.945521	0.973554	Ruminococcaceae	Firmicutes
Bacteria_Firmicutes_Bacilli_Acholeplasmatales_Acholeplasmataceae_Acholeplasma_NA_724	9.56477	0.046458	0.727949	0.0638204	0.949113	0.973827	Acholeplasmataceae	Firmicutes
Bacteria_Firmicutes_Clostridia_Oscillospirales_Butyricicoccaceae_UCG.009_NA_849	9.47195	0.0177265	0.273434	0.0648291	0.94831	0.973827	Butyricicoccaceae	Firmicutes
Bacteria_Firmicutes_Clostridia_Oscillospirales_Ruminococcaceae_NA_NA_1068	2.3394	0.0815999	1.27802	0.0638487	0.949091	0.973827	Ruminococcaceae	Firmicutes
Bacteria_Firmicutes_Clostridia_Peptococcales_Peptococcaceae_NA_NA_1133	5.51851	0.0281726	0.436324	0.0645681	0.948518	0.973827	Peptococcaceae	Firmicutes
Bacteria_Proteobacteria_Gammaproteobacteria_Pseudomonadales_Pseudomonadaceae_Pseudomonas_NA_1389	1.81581	0.0827949	1.28732	0.0643158	0.948719	0.973827	Pseudomonadaceae	Proteobacteria
Bacteria_Firmicutes_Clostridia_Clostridia.vadinBB60.group_NA_NA_NA_1429	2.85425	0.0464269	0.726205	0.0639309	0.949025	0.973827	NA	Firmicutes
Bacteria_Patescibacteria_Gracilibacteria_JGI.0000069.P22_NA_NA_NA_2738	4.08086	-0.0609338	0.931332	-0.0654264	0.947834	0.973827	NA	Patescibacteria
Bacteria_Firmicutes_Clostridia_Christensenellales_Christensenellaceae_Christensenellaceae.R.7.group_NA_2437	1.56781	0.0416325	0.667365	0.0623833	0.950258	0.974513	Christensenellaceae	Firmicutes
Bacteria_Firmicutes_Clostridia_Oscillospirales_Ruminococcaceae_Candidatus.Soleaferrea_NA_2043	1.53619	0.0273865	0.448004	0.06113	0.951256	0.975049	Ruminococcaceae	Firmicutes
[truncated: 924 more rows]

## Sheet: Bacteroidaceae
row	baseMean	log2FoldChange	lfcSE	stat	pvalue	padj	family	phylum
Bacteria_Firmicutes_Clostridia_Christensenellales_Christensenellaceae_Christensenellaceae.R.7.group_NA_498	11.4502	4.56531	0.576628	7.91725	2.42828e-15	4.97555e-12	Christensenellaceae	Firmicutes
Bacteria_Firmicutes_Clostridia_Peptostreptococcales.Tissierellales_Peptostreptococcaceae_Romboutsia_NA_6	228.421	3.95127	0.528996	7.46938	8.05759e-14	8.255e-11	Peptostreptococcaceae	Firmicutes
Bacteria_Bacteroidota_Bacteroidia_Bacteroidales_Rikenellaceae_Alistipes_NA_502	28.0669	3.37635	0.460432	7.33299	2.25068e-13	1.53721e-10	Rikenellaceae	Bacteroidota
Bacteria_Firmicutes_Clostridia_Oscillospirales_Ruminococcaceae_NA_NA_348	22.1586	4.53346	0.639588	7.08809	1.35976e-12	6.96539e-10	Ruminococcaceae	Firmicutes
Bacteria_Firmicutes_Bacilli_Erysipelotrichales_Erysipelatoclostridiaceae_Erysipelatoclostridium_NA_145	55.7244	2.28497	0.329939	6.92544	4.34626e-12	1.7811e-09	Erysipelatoclostridiaceae	Firmicutes
Bacteria_Firmicutes_Clostridia_Lachnospirales_Lachnospiraceae_NA_NA_434	11.0348	4.39928	0.683563	6.43581	1.22813e-10	4.19408e-08	Lachnospiraceae	Firmicutes
Bacteria_Firmicutes_Bacilli_Lactobacillales_Enterococcaceae_NA_NA_83	152.359	4.61836	0.745524	6.19478	5.83664e-10	1.70847e-07	Enterococcaceae	Firmicutes
Bacteria_Firmicutes_Bacilli_Lactobacillales_Lactobacillaceae_Pediococcus_NA_403	27.1382	7.3989	1.2021	6.155	7.50779e-10	1.92293e-07	Lactobacillaceae	Firmicutes
Bacteria_Firmicutes_Bacilli_Lactobacillales_Lactobacillaceae_Lentilactobacillus_NA_35	162.019	4.05264	0.721097	5.6201	1.90844e-08	4.34488e-06	Lactobacillaceae	Firmicutes
Bacteria_Patescibacteria_Gracilibacteria_Absconditabacteriales..SR1._NA_NA_NA_591	25.7058	3.06952	0.556042	5.5203	3.38423e-08	6.93428e-06	NA	Patescibacteria
Bacteria_Desulfobacterota_Desulfovibrionia_Desulfovibrionales_Desulfovibrionaceae_Desulfovibrio_NA_1263	10.0357	4.03714	0.739522	5.45912	4.78492e-08	8.913e-06	Desulfovibrionaceae	Desulfobacterota
Bacteria_Firmicutes_Clostridia_Oscillospirales_Oscillospiraceae_NK4A214.group_NA_727	6.55118	2.54203	0.481437	5.28009	1.29122e-07	2.03516e-05	Oscillospiraceae	Firmicutes
Bacteria_Planctomycetota_vadinHA49_NA_NA_NA_NA_1591	10.0558	2.12546	0.402383	5.28218	1.27653e-07	2.03516e-05	NA	Planctomycetota
Bacteria_Firmicutes_Clostridia_Oscillospirales_Oscillospiraceae_NA_NA_871	27.8514	-2.8476	0.548239	-5.19408	2.05733e-07	3.00837e-05	Oscillospiraceae	Firmicutes
Bacteria_Bacteroidota_Bacteroidia_Bacteroidales_Bacteroidaceae_Bacteroides_NA_2687	36.4713	6.03258	1.16428	5.1814	2.20232e-07	3.00837e-05	Bacteroidaceae	Bacteroidota
Bacteria_Firmicutes_Clostridia_Lachnospirales_Lachnospiraceae_Catenibacillus_NA_126	53.7136	2.76975	0.547031	5.06323	4.12212e-07	4.96836e-05	Lachnospiraceae	Firmicutes
Bacteria_Firmicutes_Clostridia_Oscillospirales_UCG.010_NA_NA_748	6.50173	2.31552	0.457129	5.06537	4.07617e-07	4.96836e-05	UCG.010	Firmicutes
Bacteria_Firmicutes_Bacilli_Lactobacillales_Lactobacillaceae_Lentilactobacillus_NA_202	43.1311	4.32322	0.857235	5.04321	4.57793e-07	5.21121e-05	Lactobacillaceae	Firmicutes
Bacteria_Firmicutes_Clostridia_NA_NA_NA_NA_422	19.8965	-2.36321	0.48096	-4.91352	8.94536e-07	9.64687e-05	NA	Firmicutes
Bacteria_Firmicutes_Bacilli_Lactobacillales_Enterococcaceae_Enterococcus_asini_131	93.4511	3.53144	0.729152	4.84322	1.27753e-06	0.00012465	Enterococcaceae	Firmicutes
Archaea_Euryarchaeota_Methanobacteria_Methanobacteriales_Methanobacteriaceae_Methanobrevibacter_NA_766	20.7388	2.64267	0.545039	4.84859	1.24343e-06	0.00012465	Methanobacteriaceae	Euryarchaeota
Bacteria_Firmicutes_Clostridia_Peptococcales_Peptococcaceae_NA_NA_587	11.1072	1.21334	0.252884	4.79802	1.60241e-06	0.000149242	Peptococcaceae	Firmicutes
Bacteria_Firmicutes_Clostridia_Oscillospirales_Oscillospiraceae_NA_NA_283	35.6866	-1.41523	0.298266	-4.74485	2.08658e-06	0.000185887	Oscillospiraceae	Firmicutes
Bacteria_Firmicutes_Clostridia_Christensenellales_Christensenellaceae_Christensenellaceae.R.7.group_NA_364	23.6988	1.50407	0.322911	4.65784	3.19545e-06	0.000246578	Christensenellaceae	Firmicutes
Bacteria_Bacteroidota_Bacteroidia_Bacteroidales_Rikenellaceae_Alistipes_NA_491	10.94	-2.21097	0.474081	-4.66369	3.10585e-06	0.000246578	Rikenellaceae	Bacteroidota
Bacteria_Firmicutes_Clostridia_Oscillospirales_.Eubacterium..coprostanoligenes.group_NA_NA_507	12.2249	2.19937	0.471503	4.66459	3.09239e-06	0.000246578	.Eubacterium..coprostanoligenes.group	Firmicutes
Bacteria_Firmicutes_Clostridia_Lachnospirales_Lachnospiraceae_Incertae.Sedis_NA_784	8.20943	-2.51957	0.54133	-4.6544	3.24919e-06	0.000246578	Lachnospiraceae	Firmicutes
Bacteria_Firmicutes_Bacilli_Acholeplasmatales_Acholeplasmataceae_Acholeplasma_NA_2513	2.84104	3.17417	0.689472	4.60378	4.14895e-06	0.000303614	Acholeplasmataceae	Firmicutes
Bacteria_Firmicutes_Clostridia_Clostridia.UCG.014_NA_NA_NA_395	14.1219	2.44001	0.531707	4.58901	4.45346e-06	0.00031466	NA	Firmicutes
Bacteria_Desulfobacterota_Desulfovibrionia_Desulfovibrionales_Desulfovibrionaceae_Desulfovibrio_NA_318	18.9215	-1.79759	0.393828	-4.56442	5.00885e-06	0.000342104	Desulfovibrionaceae	Desulfobacterota
Bacteria_Bacteroidota_Bacteroidia_Bacteroidales_Tannerellaceae_Parabacteroides_NA_26	271.537	1.86107	0.414335	4.49171	7.06539e-06	0.000466999	Tannerellaceae	Bacteroidota
Bacteria_Firmicutes_Clostridia_Oscillospirales_Oscillospiraceae_Intestinimonas_NA_137	72.4285	-1.03006	0.231039	-4.45839	8.2578e-06	0.000485813	Oscillospiraceae	Firmicutes
Bacteria_Firmicutes_Bacilli_Lactobacillales_Lactobacillaceae_Secundilactobacillus_NA_269	30.2212	3.24741	0.726801	4.46809	7.8922e-06	0.000485813	Lactobacillaceae	Firmicutes
Bacteria_Firmicutes_Clostridia_Christensenellales_Christensenellaceae_Christensenellaceae.R.7.group_NA_289	24.5752	1.9161	0.429009	4.46635	7.95645e-06	0.000485813	Christensenellaceae	Firmicutes
Bacteria_Firmicutes_NA_NA_NA_NA_NA_481	17.6352	1.42336	0.319329	4.45734	8.29841e-06	0.000485813	NA	Firmicutes
Bacteria_Bacteroidota_Bacteroidia_Bacteroidales_Dysgonomonadaceae_NA_NA_1221	11.8671	-2.05766	0.463872	-4.43584	9.17149e-06	0.00052201	Dysgonomonadaceae	Bacteroidota
Bacteria_Firmicutes_Clostridia_Oscillospirales_Hydrogenoanaerobacterium_NA_NA_69	91.5674	-1.43335	0.32388	-4.42556	9.61941e-06	0.000532707	Hydrogenoanaerobacterium	Firmicutes
Bacteria_Firmicutes_Clostridia_Oscillospirales_Ruminococcaceae_NA_NA_303	44.3639	1.4332	0.324998	4.40986	1.03439e-05	0.000557753	Ruminococcaceae	Firmicutes
Bacteria_Firmicutes_Clostridia_Peptococcales_Peptococcaceae_NA_NA_621	9.33485	1.40489	0.320025	4.38994	1.1338e-05	0.000595683	Peptococcaceae	Firmicutes
Bacteria_Fusobacteriota_Fusobacteriia_Fusobacteriales_Fusobacteriaceae_Fusobacterium_varium_95	85.1537	-2.23487	0.512245	-4.36289	1.28354e-05	0.000656898	Fusobacteriaceae	Fusobacteriota
Bacteria_Firmicutes_Clostridia_Christensenellales_Christensenellaceae_Christensenellaceae.R.7.group_NA_292	18.8207	1.37951	0.31657	4.35769	1.31444e-05	0.000656898	Christensenellaceae	Firmicutes
Bacteria_Bacteroidota_Bacteroidia_Bacteroidales_Dysgonomonadaceae_Dysgonomonas_NA_326	13.4522	3.1489	0.72516	4.34235	1.40964e-05	0.00067389	Dysgonomonadaceae	Bacteroidota
Bacteria_Firmicutes_Clostridia_Lachnospirales_Lachnospiraceae_NA_NA_511	7.2083	3.17414	0.731792	4.3375	1.44116e-05	0.00067389	Lachnospiraceae	Firmicutes
Bacteria_Firmicutes_Clostridia_Oscillospirales_Ruminococcaceae_UCG.001_NA_810	17.3181	2.15075	0.495955	4.33659	1.4471e-05	0.00067389	Ruminococcaceae	Firmicutes
Bacteria_Firmicutes_Clostridia_Peptostreptococcales.Tissierellales_Peptostreptococcaceae_Romboutsia_NA_249	18.3025	2.76025	0.642618	4.29532	1.74439e-05	0.000711723	Peptostreptococcaceae	Firmicutes
Bacteria_Bacteroidota_Bacteroidia_Bacteroidales_Dysgonomonadaceae_Dysgonomonas_NA_323	15.35	3.28465	0.763381	4.30277	1.68678e-05	0.000711723	Dysgonomonadaceae	Bacteroidota
Bacteria_Bacteroidota_Bacteroidia_Bacteroidales_PeH15_NA_NA_389	9.67035	2.69999	0.629576	4.28858	1.79821e-05	0.000711723	PeH15	Bacteroidota
Bacteria_Firmicutes_Clostridia_Eubacteriales_Anaerofustaceae_Anaerofustis_NA_833	5.78859	1.67265	0.390115	4.28759	1.80623e-05	0.000711723	Anaerofustaceae	Firmicutes
Bacteria_Firmicutes_Clostridia_Lachnospirales_Lachnospiraceae_NA_NA_1071	2.90973	3.54149	0.820717	4.31512	1.59514e-05	0.000711723	Lachnospiraceae	Firmicutes
Bacteria_Firmicutes_Clostridia_Oscillospirales_.Eubacterium..coprostanoligenes.group_NA_NA_1130	9.62449	4.26328	0.991585	4.29946	1.71217e-05	0.000711723	.Eubacterium..coprostanoligenes.group	Firmicutes
Bacteria_Firmicutes_Clostridia_Oscillospirales_Ruminococcaceae_NA_NA_1774	2.12805	2.84593	0.662857	4.29343	1.75937e-05	0.000711723	Ruminococcaceae	Firmicutes
Bacteria_Firmicutes_Bacilli_RF39_NA_NA_NA_1859	2.16031	2.88597	0.672856	4.28913	1.79371e-05	0.000711723	NA	Firmicutes
Bacteria_Firmicutes_Bacilli_RF39_NA_NA_NA_1232	2.4582	2.90275	0.679869	4.26957	1.95853e-05	0.000757174	NA	Firmicutes
Bacteria_Synergistota_Synergistia_Synergistales_Synergistaceae_NA_NA_154	75.2564	1.30556	0.311007	4.19785	2.69461e-05	0.00102246	Synergistaceae	Synergistota
Bacteria_Bacteroidota_Bacteroidia_Bacteroidales_Dysgonomonadaceae_Dysgonomonas_NA_685	15.6155	-2.34926	0.56076	-4.18942	2.79667e-05	0.00104189	Dysgonomonadaceae	Bacteroidota
Bacteria_Firmicutes_Clostridia_Oscillospirales_Oscillospiraceae_NA_NA_338	16.1456	2.17054	0.52162	4.16116	3.1664e-05	0.00115856	Oscillospiraceae	Firmicutes
Bacteria_Bacteroidota_Bacteroidia_Bacteroidales_Bacteroidaceae_Bacteroides_NA_19	263.98	-1.77848	0.42881	-4.14748	3.36152e-05	0.00120838	Bacteroidaceae	Bacteroidota
Bacteria_Desulfobacterota_Desulfovibrionia_Desulfovibrionales_Desulfovibrionaceae_Desulfovibrio_NA_257	25.4594	1.38866	0.335583	4.13806	3.50258e-05	0.00123738	Desulfovibrionaceae	Desulfobacterota
Bacteria_Firmicutes_Clostridia_Monoglobales_Monoglobaceae_Monoglobus_NA_1373	11.1812	2.55298	0.619271	4.12255	3.747e-05	0.00130129	Monoglobaceae	Firmicutes
Bacteria_Firmicutes_Clostridia_Christensenellales_Christensenellaceae_Christensenellaceae.R.7.group_NA_1472	5.93676	1.84462	0.44972	4.10171	4.10102e-05	0.0014005	Christensenellaceae	Firmicutes
Bacteria_Firmicutes_Clostridia_Christensenellales_Christensenellaceae_Christensenellaceae.R.7.group_NA_1684	2.25885	2.15354	0.525563	4.09758	4.17493e-05	0.00140237	Christensenellaceae	Firmicutes
Bacteria_Firmicutes_Clostridia_Peptostreptococcales.Tissierellales_Anaerovoracaceae_NA_NA_1239	5.36192	2.05864	0.503339	4.08997	4.3143e-05	0.00142581	Anaerovoracaceae	Firmicutes
Bacteria_Firmicutes_Clostridia_Oscillospirales_Ruminococcaceae_NA_NA_791	21.1045	1.59739	0.393848	4.05586	4.995e-05	0.00162456	Ruminococcaceae	Firmicutes
Bacteria_Firmicutes_Bacilli_Lactobacillales_Lactobacillaceae_Paralactobacillus_NA_11	240.419	2.62403	0.648802	4.04442	5.24522e-05	0.00167929	Lactobacillaceae	Firmicutes
Bacteria_Firmicutes_Clostridia_Oscillospirales_Oscillospiraceae_NK4A214.group_NA_124	46.9822	1.44742	0.359009	4.03171	5.5372e-05	0.0017455	Oscillospiraceae	Firmicutes
Bacteria_Firmicutes_Clostridia_Oscillospirales_Ruminococcaceae_NA_NA_1469	1.02495	11.7889	2.95509	3.98934	6.62577e-05	0.002057	Ruminococcaceae	Firmicutes
Bacteria_Patescibacteria_Gracilibacteria_Absconditabacteriales..SR1._NA_NA_NA_218	40.2407	1.97212	0.496294	3.97369	7.07677e-05	0.00216422	NA	Patescibacteria
Bacteria_Bacteroidota_Bacteroidia_Bacteroidales_Rikenellaceae_Alistipes_NA_1742	2.73912	-2.27428	0.576745	-3.94331	8.03663e-05	0.00242163	Rikenellaceae	Bacteroidota
Bacteria_Firmicutes_Clostridia_Oscillospirales_Oscillospiraceae_Intestinimonas_NA_187	41.2102	2.21621	0.564063	3.92901	8.52961e-05	0.00242739	Oscillospiraceae	Firmicutes
Bacteria_Bacteroidota_Bacteroidia_Bacteroidales_Dysgonomonadaceae_Dysgonomonas_NA_439	9.99862	2.84696	0.724039	3.93205	8.42234e-05	0.00242739	Dysgonomonadaceae	Bacteroidota
Bacteria_Firmicutes_Clostridia_Oscillospirales_UCG.010_NA_NA_859	6.5528	2.21459	0.563123	3.9327	8.39982e-05	0.00242739	UCG.010	Firmicutes
Bacteria_Firmicutes_Clostridia_Lachnospirales_Lachnospiraceae_NA_NA_1270	4.87077	-3.72591	0.947858	-3.93088	8.46363e-05	0.00242739	Lachnospiraceae	Firmicutes
Bacteria_Firmicutes_Clostridia_Christensenellales_Christensenellaceae_NA_NA_1085	5.05721	1.27793	0.328597	3.88904	0.000100641	0.00278668	Christensenellaceae	Firmicutes
Bacteria_Firmicutes_Clostridia_Lachnospirales_Lachnospiraceae_NA_NA_1167	6.16242	-2.51326	0.645765	-3.89191	9.94569e-05	0.00278668	Lachnospiraceae	Firmicutes
Bacteria_Firmicutes_Clostridia_Christensenellales_Christensenellaceae_Christensenellaceae.R.7.group_NA_1560	4.07714	2.58168	0.66755	3.86739	0.000110006	0.00300536	Christensenellaceae	Firmicutes
Bacteria_Desulfobacterota_Desulfobacteria_Desulfobacterales_NA_NA_NA_584	9.47169	1.83569	0.47645	3.85286	0.000116745	0.0031475	NA	Desulfobacterota
Bacteria_Firmicutes_Clostridia_Lachnospirales_Lachnospiraceae_Tyzzerella_NA_111	64.0203	-1.47115	0.38578	-3.81343	0.000137049	0.00364077	Lachnospiraceae	Firmicutes
Bacteria_Desulfobacterota_Desulfovibrionia_Desulfovibrionales_Desulfovibrionaceae_Desulfovibrio_NA_543	8.47972	1.44622	0.37952	3.81066	0.000138594	0.00364077	Desulfovibrionaceae	Desulfobacterota
Bacteria_Bacteroidota_Bacteroidia_Bacteroidales_NA_NA_NA_97	72.7853	1.79697	0.472295	3.80476	0.000141944	0.00368155	NA	Bacteroidota
Bacteria_Bacteroidota_Bacteroidia_Bacteroidales_Rikenellaceae_Alistipes_NA_174	49.4396	1.60743	0.424004	3.79106	0.000150003	0.00384195	Rikenellaceae	Bacteroidota
Bacteria_Firmicutes_Clostridia_Peptostreptococcales.Tissierellales_Anaerovoracaceae_NA_NA_658	11.1431	1.86538	0.492543	3.78725	0.000152325	0.00385326	Anaerovoracaceae	Firmicutes
Bacteria_Firmicutes_Clostridia_Clostridia.UCG.014_NA_NA_NA_1797	2.07518	3.21262	0.851541	3.77271	0.000161486	0.00403518	NA	Firmicutes
Bacteria_Firmicutes_Clostridia_Oscillospirales_.Eubacterium..coprostanoligenes.group_NA_NA_369	19.0803	1.98789	0.529702	3.75285	0.000174836	0.00431613	.Eubacterium..coprostanoligenes.group	Firmicutes
Bacteria_Firmicutes_Bacilli_Erysipelotrichales_Erysipelatoclostridiaceae_UCG.004_NA_880	7.71399	2.11955	0.567009	3.73812	0.000185401	0.00452246	Erysipelatoclostridiaceae	Firmicutes
Bacteria_Firmicutes_Clostridia_Lachnospirales_Lachnospiraceae_Tyzzerella_NA_191	24.0627	-1.77608	0.477467	-3.71979	0.000199385	0.0047279	Lachnospiraceae	Firmicutes
Bacteria_Firmicutes_Clostridia_Oscillospirales_.Eubacterium..coprostanoligenes.group_NA_NA_539	7.1492	1.86984	0.502906	3.71808	0.000200745	0.0047279	.Eubacterium..coprostanoligenes.group	Firmicutes
Bacteria_Firmicutes_Clostridia_Peptococcales_Peptococcaceae_NA_NA_661	8.03287	1.30419	0.350627	3.71961	0.000199529	0.0047279	Peptococcaceae	Firmicutes
Bacteria_Firmicutes_Clostridia_Oscillospirales_Ruminococcaceae_NA_NA_486	15.459	0.844142	0.227288	3.71397	0.000204033	0.00475073	Ruminococcaceae	Firmicutes
Bacteria_Firmicutes_Clostridia_Christensenellales_Christensenellaceae_Christensenellaceae.R.7.group_NA_396	42.6423	1.23204	0.332282	3.70781	0.000209061	0.00481309	Christensenellaceae	Firmicutes
Bacteria_Desulfobacterota_Desulfovibrionia_Desulfovibrionales_Desulfovibrionaceae_Desulfovibrio_NA_259	28.0738	2.26658	0.612693	3.69938	0.000216127	0.00492049	Desulfovibrionaceae	Desulfobacterota
Bacteria_Firmicutes_Clostridia_Oscillospirales_Ruminococcaceae_NA_NA_643	13.6817	-1.33625	0.361628	-3.6951	0.000219802	0.00494917	Ruminococcaceae	Firmicutes
Bacteria_Firmicutes_Clostridia_Christensenellales_Christensenellaceae_NA_NA_234	30.4258	-1.37928	0.374782	-3.68021	0.000233045	0.00519031	Christensenellaceae	Firmicutes
Bacteria_Bacteroidota_Bacteroidia_Bacteroidales_Bacteroidaceae_Bacteroides_NA_84	84.6444	-1.29202	0.351374	-3.67704	0.000235953	0.00519858	Bacteroidaceae	Bacteroidota
Bacteria_Firmicutes_Clostridia_Christensenellales_Christensenellaceae_Christensenellaceae.R.7.group_NA_981	14.8224	1.6778	0.456949	3.67175	0.000240895	0.00525099	Christensenellaceae	Firmicutes
Bacteria_Desulfobacterota_Desulfovibrionia_Desulfovibrionales_Desulfovibrionaceae_Desulfovibrio_NA_25	152.725	-1.41444	0.386502	-3.6596	0.00025261	0.0054484	Desulfovibrionaceae	Desulfobacterota
Bacteria_Firmicutes_Clostridia_Oscillospirales_Ruminococcaceae_Paludicola_NA_2144	1.13005	2.25963	0.618468	3.6536	0.00025859	0.00551929	Ruminococcaceae	Firmicutes
Bacteria_Planctomycetota_vadinHA49_NA_NA_NA_NA_1341	5.31301	2.4998	0.686339	3.64223	0.000270284	0.00567658	NA	Planctomycetota
Bacteria_Firmicutes_Clostridia_Oscillospirales_NA_NA_NA_1874	3.85243	2.85605	0.784398	3.64108	0.000271501	0.00567658	NA	Firmicutes
Bacteria_Firmicutes_Bacilli_Lactobacillales_Lactobacillaceae_Lapidilactobacillus_NA_160	85.0379	3.40005	0.934924	3.63671	0.000276139	0.00570637	Lactobacillaceae	Firmicutes
Bacteria_Bacteroidota_Bacteroidia_Bacteroidales_Tannerellaceae_Candidatus.Vestibaculum_NA_2689	35.8306	3.05303	0.840009	3.63452	0.000278496	0.00570637	Tannerellaceae	Bacteroidota
Bacteria_Desulfobacterota_Desulfobacteria_Desulfobacterales_Desulfobacteraceae_Desulfobotulus_NA_4	391.31	-1.30543	0.360519	-3.62099	0.000293481	0.00593093	Desulfobacteraceae	Desulfobacterota
Bacteria_Bacteroidota_Bacteroidia_Bacteroidales_Rikenellaceae_Alistipes_NA_167	55.8966	1.80441	0.498532	3.61944	0.000295244	0.00593093	Rikenellaceae	Bacteroidota
Bacteria_Fusobacteriota_Fusobacteriia_Fusobacteriales_Fusobacteriaceae_Fusobacterium_ulcerans_149	34.7935	-3.38832	0.941599	-3.59848	0.000320084	0.0063675	Fusobacteriaceae	Fusobacteriota
Bacteria_Firmicutes_Clostridia_Monoglobales_Monoglobaceae_Monoglobus_NA_1428	3.05214	2.1189	0.589531	3.59422	0.000325361	0.00641025	Monoglobaceae	Firmicutes
Bacteria_Firmicutes_NA_NA_NA_NA_NA_630	25.6223	-0.999816	0.278611	-3.58857	0.000332498	0.00648846	NA	Firmicutes
Bacteria_Desulfobacterota_Desulfovibrionia_Desulfovibrionales_Desulfovibrionaceae_Desulfovibrio_NA_385	24.3391	-2.15771	0.603309	-3.57646	0.000348278	0.00673228	Desulfovibrionaceae	Desulfobacterota
Bacteria_Actinobacteriota_Coriobacteriia_Coriobacteriales_Coriobacteriales.Incertae.Sedis_Raoultibacter_NA_1492	5.21639	1.57035	0.440016	3.56884	0.00035856	0.00686626	Coriobacteriales.Incertae.Sedis	Actinobacteriota
Bacteria_Firmicutes_Clostridia_Oscillospirales_Ruminococcaceae_Candidatus.Soleaferrea_NA_665	16.861	-1.06124	0.29766	-3.56527	0.000363476	0.00689595	Ruminococcaceae	Firmicutes
Bacteria_Firmicutes_Clostridia_Christensenellales_Christensenellaceae_Christensenellaceae.R.7.group_NA_1378	20.7719	-1.95789	0.549583	-3.5625	0.000367334	0.0069052	Christensenellaceae	Firmicutes
Bacteria_Desulfobacterota_Desulfovibrionia_Desulfovibrionales_Desulfovibrionaceae_Desulfovibrio_NA_496	7.6346	1.71871	0.483764	3.55278	0.000381184	0.00693428	Desulfovibrionaceae	Desulfobacterota
Bacteria_Planctomycetota_vadinHA49_NA_NA_NA_NA_785	12.782	0.939801	0.264483	3.55334	0.000380366	0.00693428	NA	Planctomycetota
Bacteria_Firmicutes_Clostridia_Christensenellales_Christensenellaceae_NA_NA_1682	2.97098	1.29898	0.365213	3.55678	0.000375429	0.00693428	Christensenellaceae	Firmicutes
Bacteria_Firmicutes_Clostridia_Oscillospirales_Ruminococcaceae_NA_NA_1809	2.57561	1.64657	0.463572	3.55193	0.000382418	0.00693428	Ruminococcaceae	Firmicutes
Archaea_Euryarchaeota_Methanobacteria_Methanobacteriales_Methanobacteriaceae_Methanobrevibacter_NA_1735	5.86854	2.83991	0.801385	3.54375	0.000394475	0.00709018	Methanobacteriaceae	Euryarchaeota
Bacteria_Firmicutes_Clostridia_Peptostreptococcales.Tissierellales_Anaerovoracaceae_NA_NA_855	7.74324	1.2698	0.358844	3.53859	0.000402263	0.00716727	Anaerovoracaceae	Firmicutes
Bacteria_Bacteroidota_Bacteroidia_Bacteroidales_Marinifilaceae_Sanguibacteroides_NA_29	151.425	1.03783	0.293937	3.53078	0.000414331	0.00725611	Marinifilaceae	Bacteroidota
Bacteria_Firmicutes_Clostridia_Oscillospirales_Oscillospiraceae_NA_NA_310	25.6499	-1.16738	0.330588	-3.53123	0.000413635	0.00725611	Oscillospiraceae	Firmicutes
Bacteria_Firmicutes_Bacilli_Lactobacillales_Lactobacillaceae_Lapidilactobacillus_NA_2706	13.4515	4.14631	1.17638	3.52465	0.000424048	0.00736335	Lactobacillaceae	Firmicutes
Bacteria_Firmicutes_Clostridia_Oscillospirales_Ruminococcaceae_NA_NA_702	7.39596	1.61821	0.461084	3.50958	0.00044881	0.00772783	Ruminococcaceae	Firmicutes
Bacteria_Firmicutes_Syntrophomonadia_Syntrophomonadales_Syntrophomonadaceae_Syntrophomonas_NA_275	13.5819	2.08282	0.595094	3.49999	0.000465276	0.00787894	Syntrophomonadaceae	Firmicutes
Bacteria_Firmicutes_Clostridia_Oscillospirales_Ruminococcaceae_Incertae.Sedis_NA_1110	7.94606	-1.85672	0.530175	-3.50208	0.000461637	0.00787894	Ruminococcaceae	Firmicutes
Bacteria_Desulfobacterota_Desulfovibrionia_Desulfovibrionales_Desulfovibrionaceae_Desulfovibrio_NA_384	20.1217	1.81988	0.52107	3.49259	0.000478361	0.00803412	Desulfovibrionaceae	Desulfobacterota
Bacteria_Firmicutes_Clostridia_Oscillospirales_Ruminococcaceae_Candidatus.Soleaferrea_NA_397	12.0887	-1.36159	0.390131	-3.49009	0.000482851	0.00804359	Ruminococcaceae	Firmicutes
Bacteria_Firmicutes_Clostridia_Lachnospirales_Lachnospiraceae_Incertae.Sedis_NA_2707	7.19385	-3.09452	0.887623	-3.4863	0.000489756	0.00809282	Lachnospiraceae	Firmicutes
Bacteria_Firmicutes_Bacilli_Lactobacillales_Enterococcaceae_Enterococcus_NA_116	74.2324	2.37225	0.681582	3.48051	0.00050046	0.00820353	Enterococcaceae	Firmicutes
Bacteria_Firmicutes_Clostridia_Oscillospirales_Ruminococcaceae_NA_NA_589	26.9619	-1.91237	0.550545	-3.4736	0.000513527	0.00835092	Ruminococcaceae	Firmicutes
Bacteria_Proteobacteria_Gammaproteobacteria_Enterobacterales_Yersiniaceae_Serratia_NA_732	66.4379	3.71441	1.07093	3.4684	0.000523574	0.00844727	Yersiniaceae	Proteobacteria
Bacteria_Bacteroidota_Bacteroidia_Bacteroidales_3M1PL1.52.termite.group_NA_NA_71	40.6703	3.06629	0.886898	3.45732	0.000545575	0.00873346	3M1PL1.52.termite.group	Bacteroidota
Bacteria_Firmicutes_Clostridia_Oscillospirales_Ruminococcaceae_Candidatus.Soleaferrea_NA_176	62.1245	-0.654692	0.189773	-3.44987	0.000560855	0.00890847	Ruminococcaceae	Firmicutes
Bacteria_Bacteroidota_Bacteroidia_Bacteroidales_Rikenellaceae_Rikenellaceae.RC9.gut.group_NA_33	208.881	1.53803	0.449821	3.4192	0.000628062	0.00974924	Rikenellaceae	Bacteroidota
Bacteria_Firmicutes_Clostridia_Oscillospirales_Oscillospiraceae_Papillibacter_NA_686	9.49706	-1.75299	0.512075	-3.4233	0.00061866	0.00974924	Oscillospiraceae	Firmicutes
Bacteria_Firmicutes_Bacilli_RF39_NA_NA_NA_1367	2.01167	2.25144	0.658256	3.42032	0.000625481	0.00974924	NA	Firmicutes
Bacteria_Desulfobacterota_Desulfovibrionia_Desulfovibrionales_Desulfovibrionaceae_Desulfovibrio_NA_143	46.8181	1.51254	0.443117	3.41341	0.000641559	0.00988386	Desulfovibrionaceae	Desulfobacterota
Bacteria_Bacteroidota_Bacteroidia_Bacteroidales_Bacteroidaceae_Bacteroides_NA_533	15.8156	-1.9606	0.576462	-3.4011	0.000671155	0.0102627	Bacteroidaceae	Bacteroidota
Bacteria_Bacteroidota_Bacteroidia_Bacteroidales_Tannerellaceae_NA_NA_59	88.8096	-1.02711	0.303189	-3.3877	0.000704818	0.0106976	Tannerellaceae	Bacteroidota
Bacteria_Verrucomicrobiota_Kiritimatiellae_WCHB1.41_NA_NA_NA_715	6.33696	1.7435	0.515737	3.3806	0.000723278	0.010897	NA	Verrucomicrobiota
Bacteria_Bacteroidota_Bacteroidia_Bacteroidales_Dysgonomonadaceae_NA_NA_65	85.363	-1.33819	0.396269	-3.37697	0.000732881	0.0109611	Dysgonomonadaceae	Bacteroidota
Bacteria_Firmicutes_Clostridia_Oscillospirales_Ruminococcaceae_NA_NA_938	5.49447	-1.61437	0.479049	-3.36996	0.0007518	0.0111626	Ruminococcaceae	Firmicutes
Bacteria_Firmicutes_Clostridia_Christensenellales_Christensenellaceae_Christensenellaceae.R.7.group_NA_624	7.16793	1.89556	0.563496	3.36393	0.000768397	0.0113269	Christensenellaceae	Firmicutes
Bacteria_Firmicutes_Clostridia_Christensenellales_Christensenellaceae_NA_NA_1086	5.2951	2.26712	0.676132	3.35308	0.000799185	0.0116966	Christensenellaceae	Firmicutes
Bacteria_Firmicutes_Clostridia_Lachnospirales_Lachnospiraceae_NA_NA_2703	11.8766	8.90127	2.66138	3.3446	0.000824	0.0119743	Lachnospiraceae	Firmicutes
Bacteria_Firmicutes_Clostridia_Peptococcales_Peptococcaceae_NA_NA_424	13.6549	1.32266	0.395838	3.34141	0.000833536	0.0120276	Peptococcaceae	Firmicutes
Bacteria_Proteobacteria_Gammaproteobacteria_Burkholderiales_NA_NA_NA_79	71.247	1.47533	0.442958	3.33064	0.000866481	0.0124155	NA	Proteobacteria
Bacteria_Fusobacteriota_Fusobacteriia_Fusobacteriales_Fusobacteriaceae_NA_NA_115	76.5025	2.05385	0.619842	3.31351	0.000921341	0.0131099	Fusobacteriaceae	Fusobacteriota
Bacteria_Verrucomicrobiota_Kiritimatiellae_WCHB1.41_NA_NA_NA_485	14.3131	2.07016	0.629227	3.29	0.00100187	0.0141575	NA	Verrucomicrobiota
Bacteria_Firmicutes_Clostridia_Lachnospirales_Lachnospiraceae_Shuttleworthia_NA_1037	8.82865	-3.33382	1.018	-3.27486	0.00105714	0.0148362	Lachnospiraceae	Firmicutes
Bacteria_Firmicutes_Clostridia_Christensenellales_Christensenellaceae_Christensenellaceae.R.7.group_NA_1122	5.76875	1.73741	0.530992	3.27202	0.00106783	0.0148843	Christensenellaceae	Firmicutes
Bacteria_Planctomycetota_Planctomycetes_Pirellulales_Pirellulaceae_Termite.planctomycete.cluster_NA_1174	6.3454	2.19571	0.672349	3.26573	0.00109183	0.0151159	Pirellulaceae	Planctomycetota
Bacteria_Firmicutes_NA_NA_NA_NA_NA_205	21.8196	2.17385	0.667678	3.25584	0.00113059	0.0152406	NA	Firmicutes
Bacteria_Firmicutes_Bacilli_Erysipelotrichales_Erysipelotrichaceae_ZOR0006_NA_568	8.67487	1.95762	0.600638	3.25923	0.00111714	0.0152406	Erysipelotrichaceae	Firmicutes
Bacteria_Firmicutes_Clostridia_Lachnospirales_Lachnospiraceae_Tyzzerella_NA_648	9.81811	-1.11726	0.342946	-3.25782	0.0011227	0.0152406	Lachnospiraceae	Firmicutes
Bacteria_Firmicutes_Clostridia_Oscillospirales_.Eubacterium..coprostanoligenes.group_NA_NA_1123	3.02789	1.93311	0.593458	3.25737	0.00112449	0.0152406	.Eubacterium..coprostanoligenes.group	Firmicutes
Bacteria_Desulfobacterota_Desulfovibrionia_Desulfovibrionales_Desulfovibrionaceae_Desulfovibrio_NA_747	14.0885	1.2151	0.37448	3.24478	0.00117542	0.0157415	Desulfovibrionaceae	Desulfobacterota
Bacteria_Firmicutes_Bacilli_RF39_NA_NA_NA_468	9.3449	1.99184	0.615679	3.23519	0.0012156	0.0161452	NA	Firmicutes
Bacteria_Firmicutes_Bacilli_RF39_NA_NA_NA_984	4.18076	1.78251	0.551203	3.23385	0.00122133	0.0161452	NA	Firmicutes
Bacteria_Firmicutes_Clostridia_Lachnospirales_Lachnospiraceae_Tyzzerella_NA_2174	3.42702	1.42461	0.440888	3.23124	0.00123256	0.0161892	Lachnospiraceae	Firmicutes
Bacteria_Firmicutes_Clostridia_Oscillospirales_Ruminococcaceae_NA_NA_212	31.5924	1.35487	0.421047	3.21785	0.00129157	0.0168562	Ruminococcaceae	Firmicutes
Bacteria_Firmicutes_Clostridia_Christensenellales_Christensenellaceae_Christensenellaceae.R.7.group_NA_1616	3.68282	1.35238	0.421006	3.21226	0.00131696	0.0170788	Christensenellaceae	Firmicutes
Bacteria_Firmicutes_Clostridia_Oscillospirales_Butyricicoccaceae_UCG.009_NA_567	9.00002	-1.64538	0.512729	-3.20906	0.0013317	0.0171614	Butyricicoccaceae	Firmicutes
Bacteria_Firmicutes_Clostridia_Lachnospirales_Lachnospiraceae_NA_NA_392	10.6267	-3.24572	1.01735	-3.19036	0.00142096	0.0180842	Lachnospiraceae	Firmicutes
Bacteria_Firmicutes_Bacilli_RF39_NA_NA_NA_1438	2.85255	-3.1027	0.9725	-3.19044	0.00142057	0.0180842	NA	Firmicutes
Bacteria_Firmicutes_Clostridia_Lachnospirales_Lachnospiraceae_Lachnoclostridium_NA_552	23.9232	2.16091	0.678414	3.18524	0.00144636	0.0182702	Lachnospiraceae	Firmicutes
Bacteria_Firmicutes_Clostridia_Clostridia.UCG.014_NA_NA_NA_2034	1.93364	2.30662	0.72448	3.18383	0.00145342	0.0182702	NA	Firmicutes
Bacteria_Firmicutes_Clostridia_Oscillospirales_Oscillospiraceae_NA_NA_367	25.8148	-0.683892	0.215318	-3.1762	0.00149219	0.0186433	Oscillospiraceae	Firmicutes
Bacteria_Desulfobacterota_Desulfovibrionia_Desulfovibrionales_Desulfovibrionaceae_Desulfovibrio_NA_42	82.2086	2.1889	0.691387	3.16595	0.00154575	0.0191954	Desulfovibrionaceae	Desulfobacterota
Bacteria_Firmicutes_Clostridia_Christensenellales_Christensenellaceae_Christensenellaceae.R.7.group_NA_244	19.2735	1.0003	0.316997	3.15556	0.0016019	0.0197728	Christensenellaceae	Firmicutes
Bacteria_Firmicutes_Clostridia_Christensenellales_Christensenellaceae_Christensenellaceae.R.7.group_NA_1759	3.22506	1.85072	0.587108	3.15226	0.00162012	0.019878	Christensenellaceae	Firmicutes
Bacteria_Firmicutes_Clostridia_Oscillospirales_Ruminococcaceae_NA_NA_1406	5.0654	1.95005	0.619506	3.14774	0.00164536	0.0200676	Ruminococcaceae	Firmicutes
Bacteria_Bacteroidota_Bacteroidia_Bacteroidales_Tannerellaceae_Parabacteroides_NA_853	16.8327	1.5436	0.491499	3.14059	0.00168605	0.0204422	Tannerellaceae	Bacteroidota
Bacteria_Bacteroidota_Bacteroidia_Bacteroidales_Rikenellaceae_Alistipes_NA_230	23.1923	-1.54272	0.49256	-3.13204	0.00173594	0.0207138	Rikenellaceae	Bacteroidota
Bacteria_Firmicutes_Clostridia_Clostridia.UCG.014_NA_NA_NA_399	8.12313	3.0036	0.959139	3.13156	0.00173879	0.0207138	NA	Firmicutes
Bacteria_Firmicutes_Clostridia_Oscillospirales_Ruminococcaceae_NA_NA_910	8.3387	2.71396	0.866573	3.13183	0.00173722	0.0207138	Ruminococcaceae	Firmicutes
Bacteria_Firmicutes_Bacilli_Erysipelotrichales_Erysipelatoclostridiaceae_Erysipelatoclostridium_NA_139	44.0301	2.41184	0.774013	3.11602	0.0018331	0.0217111	Erysipelatoclostridiaceae	Firmicutes
Bacteria_Firmicutes_Clostridia_Oscillospirales_Ruminococcaceae_Candidatus.Soleaferrea_NA_874	10.5815	1.83628	0.591293	3.10554	0.00189933	0.0223662	Ruminococcaceae	Firmicutes
Bacteria_Firmicutes_Bacilli_RF39_NA_NA_NA_1430	2.4557	2.15955	0.696952	3.09856	0.00194465	0.022769	NA	Firmicutes
Bacteria_Firmicutes_Bacilli_Erysipelotrichales_Erysipelotrichaceae_Breznakia_NA_793	11.5811	2.36484	0.766587	3.08489	0.00203629	0.0237066	Erysipelotrichaceae	Firmicutes
Bacteria_Actinobacteriota_Coriobacteriia_Coriobacteriales_Coriobacteriales.Incertae.Sedis_Raoultibacter_NA_1979	3.24143	1.56956	0.509938	3.07795	0.0020843	0.0241285	Coriobacteriales.Incertae.Sedis	Actinobacteriota
Bacteria_Bacteroidota_Bacteroidia_Bacteroidales_Rikenellaceae_Alistipes_NA_60	86.574	1.4385	0.467915	3.07427	0.00211018	0.0242908	Rikenellaceae	Bacteroidota
Bacteria_Proteobacteria_Alphaproteobacteria_Rhodospirillales_NA_NA_NA_1083	2.71015	2.01818	0.656843	3.07254	0.00212243	0.0242953	NA	Proteobacteria
Bacteria_Firmicutes_Clostridia_Oscillospirales_Ruminococcaceae_NA_NA_1032	4.68316	1.02492	0.3343	3.06585	0.00217049	0.0247074	Ruminococcaceae	Firmicutes
Bacteria_Bacteroidota_Bacteroidia_Bacteroidales_Bacteroidaceae_Bacteroides_NA_631	8.60965	-2.40657	0.787041	-3.05775	0.00223006	0.0252257	Bacteroidaceae	Bacteroidota
Bacteria_Firmicutes_Clostridia_Christensenellales_Christensenellaceae_NA_NA_1866	2.86573	1.32257	0.432732	3.05633	0.00224064	0.0252257	Christensenellaceae	Firmicutes
Bacteria_Firmicutes_Clostridia_Peptostreptococcales.Tissierellales_Anaerovoracaceae_NA_NA_1301	9.32051	1.81862	0.595433	3.05429	0.00225597	0.0252594	Anaerovoracaceae	Firmicutes
Bacteria_Firmicutes_Clostridia_Peptostreptococcales.Tissierellales_Anaerovoracaceae_NA_NA_2151	2.49932	1.65446	0.542936	3.04725	0.00230943	0.0257175	Anaerovoracaceae	Firmicutes
Bacteria_Firmicutes_Clostridia_Oscillospirales_.Eubacterium..coprostanoligenes.group_NA_NA_711	14.8334	2.43307	0.801258	3.03657	0.00239288	0.0264549	.Eubacterium..coprostanoligenes.group	Firmicutes
Bacteria_Firmicutes_Bacilli_Erysipelotrichales_Erysipelatoclostridiaceae_Erysipelatoclostridium_NA_1556	4.71046	2.05974	0.678552	3.03549	0.00240147	0.0264549	Erysipelatoclostridiaceae	Firmicutes
Bacteria_Desulfobacterota_Desulfovibrionia_Desulfovibrionales_Desulfovibrionaceae_Desulfovibrio_NA_660	13.4435	-0.986139	0.325569	-3.02897	0.00245386	0.0268875	Desulfovibrionaceae	Desulfobacterota
Bacteria_Firmicutes_Clostridia_Peptostreptococcales.Tissierellales_Anaerovoracaceae_NA_NA_1625	4.6302	2.19475	0.726253	3.02201	0.00251101	0.0273673	Anaerovoracaceae	Firmicutes
Bacteria_Desulfobacterota_Desulfobacteria_Desulfobacterales_Desulfosarcinaceae_NA_NA_3	452.782	-1.55138	0.514883	-3.01307	0.0025862	0.0279143	Desulfosarcinaceae	Desulfobacterota
Bacteria_Planctomycetota_vadinHA49_NA_NA_NA_NA_1499	13.6803	1.06972	0.355056	3.01281	0.00258844	0.0279143	NA	Planctomycetota
Bacteria_Bacteroidota_Bacteroidia_Bacteroidales_Dysgonomonadaceae_Dysgonomonas_NA_703	7.49938	1.76675	0.588206	3.00363	0.00266783	0.0284707	Dysgonomonadaceae	Bacteroidota
Bacteria_Firmicutes_Bacilli_Erysipelotrichales_Erysipelatoclostridiaceae_UCG.004_NA_1937	2.15447	-1.71972	0.572255	-3.00517	0.00265436	0.0284707	Erysipelatoclostridiaceae	Firmicutes
Bacteria_Firmicutes_Clostridia_Oscillospirales_Ruminococcaceae_NA_NA_1426	1.9771	1.57877	0.526718	2.99738	0.0027231	0.02891	Ruminococcaceae	Firmicutes
Bacteria_Firmicutes_Clostridia_NA_NA_NA_NA_1709	2.40787	1.11887	0.373856	2.99279	0.00276444	0.0291976	NA	Firmicutes
Bacteria_Bacteroidota_Bacteroidia_Bacteroidales_NA_NA_NA_891	5.00223	-1.54032	0.515072	-2.99049	0.00278532	0.0292673	NA	Bacteroidota
Bacteria_Firmicutes_Clostridia_Christensenellales_Christensenellaceae_NA_NA_1204	3.63143	-1.2926	0.432723	-2.98714	0.00281597	0.0294383	Christensenellaceae	Firmicutes
Bacteria_Actinobacteriota_Coriobacteriia_Coriobacteriales_Coriobacteriales.Incertae.Sedis_Raoultibacter_NA_2778	1.70578	1.561	0.523782	2.98024	0.00288023	0.0299573	Coriobacteriales.Incertae.Sedis	Actinobacteriota
Bacteria_Firmicutes_Negativicutes_Acidaminococcales_Acidaminococcaceae_NA_NA_898	10.282	-1.58875	0.534186	-2.97415	0.002938	0.0304038	Acidaminococcaceae	Firmicutes
Bacteria_Proteobacteria_Gammaproteobacteria_Burkholderiales_NA_NA_NA_315	12.5211	2.42397	0.816001	2.97054	0.00297273	0.0305235	NA	Proteobacteria
Bacteria_Firmicutes_Clostridia_Oscillospirales_Ruminococcaceae_Candidatus.Soleaferrea_NA_1386	3.81436	-1.23554	0.416027	-2.96986	0.00297935	0.0305235	Ruminococcaceae	Firmicutes
Bacteria_Firmicutes_Clostridia_Clostridia.vadinBB60.group_NA_NA_NA_1751	1.38955	2.24523	0.758431	2.96035	0.00307286	0.0313248	NA	Firmicutes
Bacteria_Bacteroidota_Bacteroidia_Bacteroidales_Bacteroidaceae_Bacteroides_NA_74	93.0734	-0.864368	0.292839	-2.95168	0.0031605	0.0320588	Bacteroidaceae	Bacteroidota
Bacteria_Verrucomicrobiota_Verrucomicrobiae_Verrucomicrobiales_Akkermansiaceae_Akkermansia_NA_140	84.6705	1.38638	0.470575	2.94613	0.00321774	0.0323193	Akkermansiaceae	Verrucomicrobiota
Bacteria_Firmicutes_Clostridia_Christensenellales_Christensenellaceae_NA_NA_542	19.5972	-1.46015	0.495387	-2.9475	0.00320358	0.0323193	Christensenellaceae	Firmicutes
Bacteria_Bacteroidota_Bacteroidia_Bacteroidales_Bacteroidaceae_Bacteroides_NA_5	508.09	-0.96669	0.32897	-2.93854	0.00329767	0.0329606	Bacteroidaceae	Bacteroidota
Bacteria_Firmicutes_Clostridia_Clostridia.vadinBB60.group_NA_NA_NA_365	32.3816	-1.04175	0.35656	-2.92168	0.00348151	0.0346238	NA	Firmicutes
Bacteria_Firmicutes_Clostridia_Christensenellales_Christensenellaceae_Christensenellaceae.R.7.group_NA_1229	12.1693	1.22253	0.418645	2.92022	0.00349787	0.0346238	Christensenellaceae	Firmicutes
Bacteria_Firmicutes_Clostridia_Oscillospirales_Ruminococcaceae_Fournierella_NA_320	26.3773	1.28104	0.440313	2.9094	0.00362125	0.0356728	Ruminococcaceae	Firmicutes
Bacteria_Bacteroidota_Bacteroidia_Bacteroidales_NA_NA_NA_2528	16.0237	2.98732	1.02821	2.90535	0.0036684	0.0359643	NA	Bacteroidota
Bacteria_Firmicutes_Clostridia_Christensenellales_Christensenellaceae_Christensenellaceae.R.7.group_NA_378	15.1653	1.37438	0.475962	2.88759	0.00388205	0.0377677	Christensenellaceae	Firmicutes
Bacteria_Bacteroidota_Bacteroidia_Bacteroidales_Marinilabiliaceae_NA_NA_1493	3.03502	1.47834	0.512067	2.88701	0.00388921	0.0377677	Marinilabiliaceae	Bacteroidota
Bacteria_Firmicutes_Clostridia_Oscillospirales_Oscillospiraceae_NA_NA_814	15.2546	-1.89847	0.658418	-2.88338	0.00393439	0.0380262	Oscillospiraceae	Firmicutes
Bacteria_Firmicutes_Clostridia_Oscillospirales_Ruminococcaceae_NA_NA_1432	2.04474	-1.79705	0.62412	-2.87934	0.00398507	0.0383353	Ruminococcaceae	Firmicutes
Bacteria_Firmicutes_Clostridia_Oscillospirales_Ruminococcaceae_Candidatus.Soleaferrea_NA_1214	3.33747	-1.05509	0.366832	-2.87622	0.00402469	0.0385336	Ruminococcaceae	Firmicutes
Bacteria_Firmicutes_Clostridia_Lachnospirales_Lachnospiraceae_NA_NA_1712	14.8659	3.1826	1.10708	2.87476	0.0040433	0.0385336	Lachnospiraceae	Firmicutes
Bacteria_Firmicutes_Clostridia_Oscillospirales_Ruminococcaceae_NA_NA_150	52.3277	0.705153	0.245621	2.8709	0.00409308	0.0387143	Ruminococcaceae	Firmicutes
Bacteria_Firmicutes_Clostridia_Oscillospirales_.Eubacterium..coprostanoligenes.group_NA_NA_710	5.34287	1.82518	0.635871	2.87036	0.00410005	0.0387143	.Eubacterium..coprostanoligenes.group	Firmicutes
Bacteria_Firmicutes_Clostridia_NA_NA_NA_NA_684	15.1857	0.712672	0.248433	2.86867	0.00412199	0.0387429	NA	Firmicutes
Bacteria_Desulfobacterota_Desulfobacteria_Desulfobacterales_NA_NA_NA_125	53.8468	0.794856	0.278364	2.85545	0.00429754	0.0401235	NA	Desulfobacterota
Bacteria_Rs.K70.termite.group_NA_NA_NA_NA_NA_912	10.5338	1.0014	0.350915	2.85368	0.00432157	0.0401235	NA	Rs.K70.termite.group
Bacteria_Firmicutes_Clostridia_Oscillospirales_Ruminococcaceae_Candidatus.Soleaferrea_NA_932	5.19071	-0.97906	0.34314	-2.85324	0.00432762	0.0401235	Ruminococcaceae	Firmicutes
Bacteria_Firmicutes_Bacilli_Erysipelotrichales_Erysipelotrichaceae_Breznakia_blatticola_48	116.155	1.1829	0.415801	2.84488	0.00444281	0.0406398	Erysipelotrichaceae	Firmicutes
Bacteria_Firmicutes_Clostridia_NA_NA_NA_NA_195	34.1935	1.60343	0.563586	2.84504	0.00444058	0.0406398	NA	Firmicutes
Bacteria_Firmicutes_Clostridia_Christensenellales_Christensenellaceae_Christensenellaceae.R.7.group_NA_2704	8.1645	2.6594	0.934452	2.84594	0.00442803	0.0406398	Christensenellaceae	Firmicutes
Bacteria_Firmicutes_Clostridia_Christensenellales_Christensenellaceae_Christensenellaceae.R.7.group_NA_977	3.33016	1.84641	0.649924	2.84097	0.00449767	0.0407775	Christensenellaceae	Firmicutes
Bacteria_Firmicutes_Clostridia_Christensenellales_Christensenellaceae_NA_NA_1660	4.41116	1.1028	0.388095	2.84156	0.00448929	0.0407775	Christensenellaceae	Firmicutes
Bacteria_Firmicutes_Clostridia_Oscillospirales_Ruminococcaceae_NA_NA_2731	3.58823	-1.49193	0.525913	-2.83683	0.00455638	0.0411279	Ruminococcaceae	Firmicutes
Bacteria_Planctomycetota_Planctomycetes_Pirellulales_Pirellulaceae_CPla.4.termite.group_NA_1317	3.08287	2.00474	0.708539	2.8294	0.0046635	0.0419102	Pirellulaceae	Planctomycetota
Bacteria_Firmicutes_Clostridia_Oscillospirales_Ruminococcaceae_Candidatus.Soleaferrea_NA_455	15.5476	1.02855	0.363833	2.82698	0.00469892	0.0420441	Ruminococcaceae	Firmicutes
Bacteria_Bacteroidota_Bacteroidia_Bacteroidales_Marinifilaceae_Odoribacter_NA_16	155.362	-1.37146	0.486094	-2.82139	0.0047816	0.0420494	Marinifilaceae	Bacteroidota
Bacteria_Firmicutes_Clostridia_Oscillospirales_Ruminococcaceae_NA_NA_339	16.0109	0.787541	0.278908	2.82366	0.00474784	0.0420494	Ruminococcaceae	Firmicutes
Bacteria_Desulfobacterota_Desulfovibrionia_Desulfovibrionales_Desulfovibrionaceae_Desulfovibrio_NA_1454	3.45969	-1.52185	0.539336	-2.82171	0.00477691	0.0420494	Desulfovibrionaceae	Desulfobacterota
Bacteria_Bacteroidota_Bacteroidia_Bacteroidales_Bacteroidaceae_Bacteroides_NA_1875	4.45699	-3.15718	1.1179	-2.82422	0.00473965	0.0420494	Bacteroidaceae	Bacteroidota
Bacteria_Firmicutes_Clostridia_NA_NA_NA_NA_1111	5.00384	1.02602	0.364564	2.81438	0.0048871	0.0427934	NA	Firmicutes
Bacteria_Planctomycetota_Planctomycetes_Pirellulales_Pirellulaceae_Termite.planctomycete.cluster_NA_1235	3.50045	1.49132	0.530436	2.8115	0.00493109	0.0429949	Pirellulaceae	Planctomycetota
Bacteria_Firmicutes_Clostridia_NA_NA_NA_NA_1746	3.16682	1.00258	0.357279	2.80616	0.00501363	0.0435293	NA	Firmicutes
Bacteria_Firmicutes_Clostridia_Oscillospirales_Ruminococcaceae_NA_NA_607	16.1925	-1.02282	0.3651	-2.80148	0.00508689	0.043611	Ruminococcaceae	Firmicutes
Bacteria_Firmicutes_Clostridia_NA_NA_NA_NA_2478	1.08823	1.44918	0.517111	2.80245	0.00507166	0.043611	NA	Firmicutes
Bacteria_Firmicutes_Bacilli_Lactobacillales_Lactobacillaceae_Amylolactobacillus_NA_2748	3.17695	2.42339	0.864799	2.80226	0.00507464	0.043611	Lactobacillaceae	Firmicutes
Bacteria_Firmicutes_Bacilli_RF39_NA_NA_NA_2548	1.73916	-1.97539	0.708589	-2.78778	0.00530712	0.0453095	NA	Firmicutes
Bacteria_Bacteroidota_Bacteroidia_Bacteroidales_NA_NA_NA_1486	9.71637	2.16267	0.777454	2.78173	0.00540702	0.0459708	NA	Bacteroidota
Bacteria_Desulfobacterota_Desulfovibrionia_Desulfovibrionales_Desulfovibrionaceae_Desulfovibrio_NA_387	14.6231	1.14197	0.414494	2.75509	0.00586751	0.0496799	Desulfovibrionaceae	Desulfobacterota
Bacteria_Firmicutes_Clostridia_Lachnospirales_Lachnospiraceae_NA_NA_531	11.5725	-1.4857	0.540209	-2.75024	0.00595513	0.0498564	Lachnospiraceae	Firmicutes
Bacteria_Firmicutes_Bacilli_RF39_NA_NA_NA_774	9.70374	1.44292	0.524717	2.7499	0.00596136	0.0498564	NA	Firmicutes
Bacteria_Bacteroidota_Bacteroidia_Bacteroidales_Paludibacteraceae_NA_NA_1047	3.13422	2.1089	0.766839	2.75013	0.00595724	0.0498564	Paludibacteraceae	Bacteroidota
Bacteria_Planctomycetota_vadinHA49_NA_NA_NA_NA_1171	5.61741	0.991633	0.361058	2.74646	0.00602417	0.050177	NA	Planctomycetota
Bacteria_Firmicutes_Clostridia_Lachnospirales_Lachnospiraceae_Tyzzerella_NA_226	51.8269	-0.847963	0.309416	-2.74053	0.00613405	0.0506801	Lachnospiraceae	Firmicutes
Bacteria_Verrucomicrobiota_Lentisphaeria_Victivallales_NA_NA_NA_1030	3.1314	1.76032	0.642198	2.74108	0.00612379	0.0506801	NA	Verrucomicrobiota
Bacteria_Firmicutes_Clostridia_Peptostreptococcales.Tissierellales_Anaerovoracaceae_NA_NA_541	14.9623	0.698953	0.255618	2.73436	0.00625009	0.0514314	Anaerovoracaceae	Firmicutes
Bacteria_Firmicutes_Clostridia_Christensenellales_Christensenellaceae_Christensenellaceae.R.7.group_NA_1352	10.9214	1.45308	0.532351	2.72956	0.00634182	0.0517886	Christensenellaceae	Firmicutes
Bacteria_Proteobacteria_Alphaproteobacteria_Rhodospirillales_NA_NA_NA_2205	1.99009	2.16497	0.793188	2.72945	0.00634405	0.0517886	NA	Proteobacteria
Bacteria_Firmicutes_Clostridia_Clostridiales_Clostridiaceae_NA_NA_10	222.084	1.24162	0.456187	2.72173	0.00649404	0.0528028	Clostridiaceae	Firmicutes
Bacteria_Actinobacteriota_Coriobacteriia_Coriobacteriales_Coriobacteriales.Incertae.Sedis_Raoultibacter_NA_592	7.88324	0.98627	0.362639	2.7197	0.00653409	0.0529184	Coriobacteriales.Incertae.Sedis	Actinobacteriota
Bacteria_Firmicutes_Clostridia_Clostridia.UCG.014_NA_NA_NA_1575	2.30737	3.24864	1.19516	2.71817	0.00656441	0.0529546	NA	Firmicutes
Bacteria_Desulfobacterota_Desulfobacteria_Desulfobacterales_NA_NA_NA_114	34.8245	1.05698	0.391249	2.70156	0.00690159	0.0554563	NA	Desulfobacterota
Bacteria_Firmicutes_Clostridia_Peptostreptococcales.Tissierellales_Anaerovoracaceae_NA_NA_322	42.5602	0.958042	0.355358	2.69599	0.00701795	0.0557356	Anaerovoracaceae	Firmicutes
Bacteria_Bacteroidota_Bacteroidia_Bacteroidales_Paludibacteraceae_H1_NA_473	25.6183	1.19145	0.441691	2.69748	0.00698655	0.0557356	Paludibacteraceae	Bacteroidota
Bacteria_Desulfobacterota_Desulfuromonadia_Bradymonadales_NA_NA_NA_1121	3.43776	2.6398	0.978702	2.69725	0.00699154	0.0557356	NA	Desulfobacterota
Bacteria_Firmicutes_Bacilli_RsaHf231_NA_NA_NA_789	7.44202	1.40743	0.523632	2.68782	0.00719202	0.0564615	NA	Firmicutes
Bacteria_Firmicutes_Bacilli_RF39_NA_NA_NA_1545	9.00672	1.36447	0.507596	2.6881	0.007186	0.0564615	NA	Firmicutes
Bacteria_Firmicutes_Clostridia_Oscillospirales_.Eubacterium..coprostanoligenes.group_NA_NA_1679	2.49836	-2.12565	0.790492	-2.68903	0.00716607	0.0564615	.Eubacterium..coprostanoligenes.group	Firmicutes
Bacteria_Verrucomicrobiota_Verrucomicrobiae_LD1.PB3_NA_NA_NA_211	33.6795	1.37523	0.512798	2.68181	0.00732242	0.056627	NA	Verrucomicrobiota
Bacteria_Firmicutes_Clostridia_Oscillospirales_Hydrogenoanaerobacterium_NA_NA_667	13.7184	1.50913	0.562415	2.68331	0.00728968	0.056627	Hydrogenoanaerobacterium	Firmicutes
Bacteria_Firmicutes_Clostridia_Christensenellales_Christensenellaceae_Christensenellaceae.R.7.group_NA_1531	2.55169	1.31294	0.489445	2.6825	0.00730742	0.056627	Christensenellaceae	Firmicutes
Bacteria_Spirochaetota_Spirochaetia_Spirochaetales_Spirochaetaceae_Treponema_NA_1897	3.06915	1.57613	0.587724	2.68176	0.00732364	0.056627	Spirochaetaceae	Spirochaetota
Bacteria_Firmicutes_Clostridia_Oscillospirales_Oscillospiraceae_NA_NA_846	7.0176	-1.15273	0.430752	-2.67609	0.00744858	0.0572684	Oscillospiraceae	Firmicutes
Bacteria_Firmicutes_Bacilli_RF39_NA_NA_NA_1996	1.66838	-3.59392	1.34329	-2.67547	0.0074625	0.0572684	NA	Firmicutes
Bacteria_Bacteroidota_Bacteroidia_Bacteroidales_Rikenellaceae_Alistipes_NA_12	157.093	0.992048	0.371356	2.67142	0.00755311	0.0573197	Rikenellaceae	Bacteroidota
Bacteria_Firmicutes_Clostridia_Christensenellales_Christensenellaceae_Christensenellaceae.R.7.group_NA_721	11.8013	1.02541	0.383769	2.67194	0.00754141	0.0573197	Christensenellaceae	Firmicutes
Bacteria_Firmicutes_Clostridia_Christensenellales_Christensenellaceae_Christensenellaceae.R.7.group_NA_742	12.6735	1.05964	0.396591	2.67188	0.00754281	0.0573197	Christensenellaceae	Firmicutes
Bacteria_Bacteroidota_Bacteroidia_Bacteroidales_Bacteroidaceae_Bacteroides_NA_336	10.6813	-2.19337	0.823143	-2.66462	0.0077075	0.0582756	Bacteroidaceae	Bacteroidota
Bacteria_Firmicutes_Clostridia_Oscillospirales_Ruminococcaceae_NA_NA_612	13.9697	0.854818	0.321349	2.66009	0.007812	0.0585261	Ruminococcaceae	Firmicutes
Bacteria_Firmicutes_Clostridia_Oscillospirales_Ruminococcaceae_NA_NA_1253	2.74513	1.02269	0.384545	2.65947	0.00782634	0.0585261	Ruminococcaceae	Firmicutes
Bacteria_Planctomycetota_vadinHA49_NA_NA_NA_NA_1447	4.36924	1.20926	0.454698	2.65947	0.00782629	0.0585261	NA	Planctomycetota
Bacteria_Bacteroidota_Bacteroidia_Bacteroidales_Dysgonomonadaceae_NA_NA_1061	3.36791	2.10385	0.791468	2.65817	0.00785669	0.0585395	Dysgonomonadaceae	Bacteroidota
Bacteria_Planctomycetota_vadinHA49_NA_NA_NA_NA_1162	5.60361	1.59162	0.599359	2.65554	0.00791816	0.0587837	NA	Planctomycetota
Bacteria_Firmicutes_Negativicutes_Acidaminococcales_Acidaminococcaceae_NA_NA_1189	3.18614	-1.69741	0.640104	-2.65177	0.00800721	0.0592303	Acidaminococcaceae	Firmicutes
Bacteria_Bacteroidota_Bacteroidia_Bacteroidales_Tannerellaceae_NA_NA_222	36.0641	0.750443	0.284855	2.63448	0.00842671	0.0619267	Tannerellaceae	Bacteroidota
Bacteria_Bacteroidota_Bacteroidia_Bacteroidales_Paludibacteraceae_Paludibacter_NA_772	9.54878	-1.36681	0.519299	-2.63203	0.00848756	0.0619267	Paludibacteraceae	Bacteroidota
Bacteria_Firmicutes_NA_NA_NA_NA_NA_830	30.2519	-0.851348	0.323481	-2.63183	0.00849264	0.0619267	NA	Firmicutes
Bacteria_Firmicutes_Clostridia_Lachnospirales_Lachnospiraceae_Lachnospiraceae.UCG.010_NA_884	3.75652	1.89385	0.719124	2.63356	0.0084495	0.0619267	Lachnospiraceae	Firmicutes
Bacteria_Desulfobacterota_Desulfovibrionia_Desulfovibrionales_Desulfovibrionaceae_Desulfovibrio_NA_443	16.1004	-1.0464	0.398746	-2.62422	0.00868467	0.0631024	Desulfovibrionaceae	Desulfobacterota
Bacteria_Bacteroidota_Bacteroidia_Bacteroidales_Bacteroidaceae_Bacteroides_NA_138	77.3195	-0.981603	0.375119	-2.61678	0.00887648	0.063875	Bacteroidaceae	Bacteroidota
Bacteria_Bacteroidota_Bacteroidia_Bacteroidales_Dysgonomonadaceae_Candidatus.Symbiothrix_NA_559	13.6586	1.03622	0.396219	2.61527	0.00891569	0.063875	Dysgonomonadaceae	Bacteroidota
Bacteria_Desulfobacterota_Desulfobacteria_Desulfobacterales_NA_NA_NA_652	10.2086	0.917171	0.350439	2.6172	0.0088654	0.063875	NA	Desulfobacterota
Bacteria_Firmicutes_Clostridia_Christensenellales_Christensenellaceae_Christensenellaceae.R.7.group_NA_1293	4.12396	0.836556	0.319764	2.61617	0.00889231	0.063875	Christensenellaceae	Firmicutes
Bacteria_Firmicutes_Clostridia_Peptostreptococcales.Tissierellales_Anaerovoracaceae_NA_NA_372	21.9709	0.711864	0.27285	2.60899	0.00908092	0.0643834	Anaerovoracaceae	Firmicutes
Bacteria_Planctomycetota_vadinHA49_NA_NA_NA_NA_1286	2.83189	1.22025	0.467343	2.61103	0.00902697	0.0643834	NA	Planctomycetota
Bacteria_Firmicutes_Clostridia_Oscillospirales_NA_NA_NA_1507	2.08102	1.4127	0.541413	2.60928	0.00907341	0.0643834	NA	Firmicutes
Bacteria_Rs.K70.termite.group_NA_NA_NA_NA_NA_1562	1.69163	-2.72215	1.04588	-2.60273	0.00924851	0.0653455	NA	Rs.K70.termite.group
Bacteria_Desulfobacterota_Desulfovibrionia_Desulfovibrionales_Desulfovibrionaceae_Desulfovibrio_NA_1358	1.85249	-1.7048	0.655901	-2.59918	0.00934465	0.0657979	Desulfovibrionaceae	Desulfobacterota
Bacteria_Actinobacteriota_Coriobacteriia_Coriobacteriales_Coriobacteriales.Incertae.Sedis_NA_NA_835	6.90304	0.881937	0.340196	2.59244	0.00952978	0.0668716	Coriobacteriales.Incertae.Sedis	Actinobacteriota
Bacteria_Firmicutes_Clostridia_Oscillospirales_Ruminococcaceae_NA_NA_419	16.7773	1.88466	0.727865	2.5893	0.00961719	0.0672547	Ruminococcaceae	Firmicutes
Bacteria_Planctomycetota_vadinHA49_NA_NA_NA_NA_2270	3.07866	1.23752	0.478434	2.5866	0.00969294	0.0675538	NA	Planctomycetota
Bacteria_Bacteroidota_Bacteroidia_Bacteroidales_Dysgonomonadaceae_NA_NA_46	33.6561	-1.26793	0.491467	-2.5799	0.00988293	0.0686445	Dysgonomonadaceae	Bacteroidota
Bacteria_Firmicutes_Clostridia_Clostridia.UCG.014_NA_NA_NA_1571	3.05878	1.50433	0.583577	2.57778	0.00994374	0.0688335	NA	Firmicutes
Bacteria_Firmicutes_Clostridia_Oscillospirales_Butyricicoccaceae_UCG.009_NA_56	87.6416	-0.696257	0.270589	-2.57312	0.0100787	0.0689743	Butyricicoccaceae	Firmicutes
Bacteria_Bacteroidota_Bacteroidia_Bacteroidales_Dysgonomonadaceae_Dysgonomonas_NA_682	15.2255	-1.71934	0.667965	-2.574	0.0100531	0.0689743	Dysgonomonadaceae	Bacteroidota
Bacteria_Firmicutes_Clostridia_Peptococcales_Peptococcaceae_NA_NA_745	8.53527	0.794401	0.308814	2.57243	0.0100987	0.0689743	Peptococcaceae	Firmicutes
Archaea_Euryarchaeota_Methanobacteria_Methanobacteriales_Methanobacteriaceae_Methanobrevibacter_NA_914	17.1431	1.72605	0.670346	2.57486	0.0100282	0.0689743	Methanobacteriaceae	Euryarchaeota
Bacteria_Bacteroidota_Bacteroidia_Bacteroidales_Tannerellaceae_Tannerella_NA_622	25.7943	1.38917	0.540744	2.56901	0.010199	0.0692018	Tannerellaceae	Bacteroidota
Bacteria_Firmicutes_Clostridia_Oscillospirales_Ruminococcaceae_Candidatus.Soleaferrea_NA_1532	3.92115	-1.06622	0.415644	-2.56524	0.0103106	0.0692018	Ruminococcaceae	Firmicutes
Bacteria_Firmicutes_Clostridia_Christensenellales_Christensenellaceae_NA_NA_1630	1.99549	0.97918	0.38143	2.56713	0.0102545	0.0692018	Christensenellaceae	Firmicutes
Bacteria_Firmicutes_Clostridia_Oscillospirales_.Eubacterium..coprostanoligenes.group_NA_NA_2260	1.29849	3.76648	1.46835	2.56511	0.0103142	0.0692018	.Eubacterium..coprostanoligenes.group	Firmicutes
Bacteria_Firmicutes_Clostridia_Lachnospirales_Lachnospiraceae_Roseburia_NA_2728	5.45112	3.53929	1.37777	2.56886	0.0102034	0.0692018	Lachnospiraceae	Firmicutes
Bacteria_Desulfobacterota_Desulfovibrionia_Desulfovibrionales_Desulfovibrionaceae_Desulfovibrio_NA_2733	3.40832	-2.172	0.846971	-2.56443	0.0103347	0.0692018	Desulfovibrionaceae	Desulfobacterota
Bacteria_Actinobacteriota_Coriobacteriia_Coriobacteriales_Coriobacteriales.Incertae.Sedis_Raoultibacter_NA_324	37.0384	0.829346	0.323649	2.56248	0.0103927	0.0693635	Coriobacteriales.Incertae.Sedis	Actinobacteriota
Bacteria_Bacteroidota_Bacteroidia_Bacteroidales_M2PB4.65.termite.group_NA_NA_44	192.651	1.83484	0.716733	2.56001	0.0104669	0.0696319	M2PB4.65.termite.group	Bacteroidota
Bacteria_Firmicutes_Clostridia_Oscillospirales_UCG.010_NA_NA_605	15.7528	-0.82088	0.321795	-2.55094	0.0107433	0.0712397	UCG.010	Firmicutes
Bacteria_Verrucomicrobiota_Kiritimatiellae_WCHB1.41_NA_NA_NA_1362	2.61425	2.33062	0.915862	2.54473	0.0109361	0.0722843	NA	Verrucomicrobiota
Bacteria_Firmicutes_Clostridia_Christensenellales_Christensenellaceae_NA_NA_2650	2.10421	2.02585	0.797834	2.53919	0.0111111	0.0732045	Christensenellaceae	Firmicutes
Bacteria_Bacteroidota_Bacteroidia_Bacteroidales_Bacteroidaceae_Bacteroides_NA_712	4.48083	3.09833	1.22293	2.53354	0.0112917	0.0739194	Bacteroidaceae	Bacteroidota
Bacteria_Bacteroidota_Bacteroidia_Bacteroidales_Rikenellaceae_Alistipes_NA_1178	10.5068	1.39372	0.550107	2.53355	0.0112914	0.0739194	Rikenellaceae	Bacteroidota
Bacteria_Firmicutes_Clostridia_Oscillospirales_Ruminococcaceae_Candidatus.Soleaferrea_NA_2037	1.16245	-2.64199	1.04391	-2.53085	0.0113785	0.0742502	Ruminococcaceae	Firmicutes
Bacteria_Bacteroidota_Bacteroidia_Bacteroidales_M2PB4.65.termite.group_NA_NA_744	9.36005	1.26224	0.50064	2.52124	0.0116941	0.0760673	M2PB4.65.termite.group	Bacteroidota
Bacteria_Firmicutes_Clostridia_Peptostreptococcales.Tissierellales_Anaerovoracaceae_NA_NA_31	131.877	-0.70671	0.281153	-2.51361	0.0119501	0.0769773	Anaerovoracaceae	Firmicutes
Bacteria_Desulfobacterota_Desulfovibrionia_Desulfovibrionales_Desulfovibrionaceae_Desulfovibrio_NA_465	23.3259	-0.796892	0.316941	-2.51433	0.011926	0.0769773	Desulfovibrionaceae	Desulfobacterota
Bacteria_Bacteroidota_Bacteroidia_Bacteroidales_Rikenellaceae_Alistipes_NA_1397	4.44842	-1.95094	0.776439	-2.51267	0.011982	0.0769773	Rikenellaceae	Bacteroidota
Bacteria_Firmicutes_Bacilli_RF39_NA_NA_NA_1548	2.0836	-2.04193	0.812674	-2.51261	0.0119843	0.0769773	NA	Firmicutes
Bacteria_Bacteroidota_Bacteroidia_Bacteroidales_Tannerellaceae_Parabacteroides_NA_214	61.3686	1.45583	0.580581	2.50753	0.0121577	0.077847	Tannerellaceae	Bacteroidota
Bacteria_Firmicutes_Bacilli_RF39_NA_NA_NA_1741	2.08219	1.34295	0.536314	2.50403	0.0122787	0.0783769	NA	Firmicutes
Bacteria_Patescibacteria_Gracilibacteria_JGI.0000069.P22_NA_NA_NA_2148	4.08307	3.53056	1.41494	2.4952	0.0125885	0.080105	NA	Patescibacteria
Bacteria_Firmicutes_Clostridia_Oscillospirales_Ruminococcaceae_NA_NA_373	17.4742	-1.12805	0.452409	-2.49342	0.0126519	0.0802594	Ruminococcaceae	Firmicutes
Bacteria_Firmicutes_Clostridia_Peptococcales_Peptococcaceae_NA_NA_1053	5.85549	0.837994	0.337078	2.48606	0.0129167	0.0816863	Peptococcaceae	Firmicutes
Bacteria_Bacteroidota_Bacteroidia_Bacteroidales_Tannerellaceae_Candidatus.Vestibaculum_NA_847	7.89013	3.22619	1.302	2.47786	0.0132172	0.0833292	Tannerellaceae	Bacteroidota
Bacteria_Verrucomicrobiota_Kiritimatiellae_WCHB1.41_NA_NA_NA_64	80.7595	1.18076	0.478501	2.46762	0.0136013	0.0854878	NA	Verrucomicrobiota
Bacteria_Proteobacteria_Gammaproteobacteria_Enterobacterales_Enterobacteriaceae_Shimwellia_NA_190	24.4596	-1.65696	0.673755	-2.45929	0.0139212	0.0868968	Enterobacteriaceae	Proteobacteria
Bacteria_Firmicutes_Clostridia_Peptostreptococcales.Tissierellales_Anaerovoracaceae_NA_NA_2701	7.99962	1.52488	0.620252	2.45848	0.0139527	0.0868968	Anaerovoracaceae	Firmicutes
Bacteria_Firmicutes_Bacilli_Lactobacillales_Enterococcaceae_Enterococcus_avium_2712	7.06057	2.82454	1.14862	2.45908	0.0139294	0.0868968	Enterococcaceae	Firmicutes
Bacteria_Firmicutes_Clostridia_Peptococcales_Peptococcaceae_NA_NA_953	7.08093	0.828568	0.337443	2.45543	0.0140715	0.0873714	Peptococcaceae	Firmicutes
Bacteria_Firmicutes_Clostridia_Christensenellales_Christensenellaceae_NA_NA_1476	3.71737	0.98233	0.40063	2.45196	0.0142079	0.0876865	Christensenellaceae	Firmicutes
Bacteria_Firmicutes_Clostridia_Lachnospirales_Lachnospiraceae_Tyzzerella_NA_2759	2.84226	3.08728	1.25897	2.45222	0.0141978	0.0876865	Lachnospiraceae	Firmicutes
Bacteria_Firmicutes_Clostridia_Oscillospirales_Ruminococcaceae_NA_NA_608	11.4612	0.69208	0.282757	2.44761	0.0143807	0.0884866	Ruminococcaceae	Firmicutes
Bacteria_Planctomycetota_vadinHA49_NA_NA_NA_NA_1745	3.68273	0.826912	0.338424	2.44342	0.0145487	0.089252	NA	Planctomycetota
Bacteria_Desulfobacterota_Desulfovibrionia_Desulfovibrionales_Desulfovibrionaceae_Desulfovibrio_NA_1265	5.20802	1.56236	0.639927	2.44147	0.0146275	0.0894677	Desulfovibrionaceae	Desulfobacterota
Bacteria_Firmicutes_Clostridia_Lachnospirales_Lachnospiraceae_Tyzzerella_NA_1954	2.03135	-1.37785	0.564641	-2.44021	0.0146786	0.0895129	Lachnospiraceae	Firmicutes
Bacteria_Firmicutes_Clostridia_NA_NA_NA_NA_461	25.8583	0.701805	0.288117	2.43583	0.0148576	0.0903358	NA	Firmicutes
Bacteria_Verrucomicrobiota_Verrucomicrobiae_Verrucomicrobiales_Akkermansiaceae_Akkermansia_NA_738	38.534	0.835926	0.344314	2.4278	0.0151905	0.0920869	Akkermansiaceae	Verrucomicrobiota
Bacteria_Firmicutes_Clostridia_Christensenellales_Christensenellaceae_NA_NA_2049	2.45124	1.11177	0.458635	2.42408	0.0153473	0.092763	Christensenellaceae	Firmicutes
Bacteria_Bacteroidota_Bacteroidia_Bacteroidales_Tannerellaceae_Parabacteroides_NA_370	15.2701	1.29765	0.536121	2.42045	0.0155012	0.0929402	Tannerellaceae	Bacteroidota
Bacteria_Bacteroidota_Bacteroidia_Bacteroidales_Bacteroidaceae_Bacteroides_NA_963	3.85814	-2.01586	0.832937	-2.42018	0.0155127	0.0929402	Bacteroidaceae	Bacteroidota
Bacteria_Desulfobacterota_Desulfobacteria_Desulfobacterales_NA_NA_NA_1837	1.7529	1.6965	0.700965	2.42024	0.0155102	0.0929402	NA	Desulfobacterota
Bacteria_Firmicutes_Bacilli_Izemoplasmatales_NA_NA_NA_1613	2.20321	1.42282	0.58923	2.41471	0.0157476	0.0940723	NA	Firmicutes
Bacteria_Firmicutes_Clostridia_Oscillospirales_Ruminococcaceae_NA_NA_834	10.3516	-1.28418	0.532345	-2.4123	0.0158521	0.0944211	Ruminococcaceae	Firmicutes
Bacteria_Firmicutes_Clostridia_Oscillospirales_.Eubacterium..coprostanoligenes.group_NA_NA_2549	1.4605	-1.69993	0.706208	-2.40712	0.0160789	0.0954947	.Eubacterium..coprostanoligenes.group	Firmicutes
Bacteria_Firmicutes_Clostridia_Peptococcales_Peptococcaceae_NA_NA_352	24.4551	0.881535	0.366644	2.40434	0.0162019	0.0959471	Peptococcaceae	Firmicutes
Bacteria_Firmicutes_Clostridia_Clostridia.vadinBB60.group_NA_NA_NA_1578	2.58521	1.84146	0.76635	2.4029	0.0162658	0.0960477	NA	Firmicutes
Bacteria_Firmicutes_Clostridia_Lachnospirales_Lachnospiraceae_Lachnoclostridium_NA_43	171.554	0.513293	0.214098	2.39747	0.0165087	0.0960962	Lachnospiraceae	Firmicutes
Bacteria_Firmicutes_Clostridia_Lachnospirales_Lachnospiraceae_Tyzzerella_NA_471	23.7158	-0.768213	0.320697	-2.39545	0.0166	0.0960962	Lachnospiraceae	Firmicutes
Bacteria_Elusimicrobiota_Elusimicrobia_Elusimicrobiales_Elusimicrobiaceae_Elusimicrobium_NA_538	8.55316	1.43793	0.600269	2.39547	0.0165992	0.0960962	Elusimicrobiaceae	Elusimicrobiota
Bacteria_Firmicutes_Clostridia_Christensenellales_Christensenellaceae_Christensenellaceae.R.7.group_NA_1034	5.68896	0.698343	0.291535	2.3954	0.0166023	0.0960962	Christensenellaceae	Firmicutes
Bacteria_Firmicutes_Clostridia_Clostridia.vadinBB60.group_NA_NA_NA_1261	1.13271	1.62533	0.677288	2.39976	0.0164058	0.0960962	NA	Firmicutes
Bacteria_Planctomycetota_vadinHA49_NA_NA_NA_NA_1765	4.43402	1.4659	0.611298	2.39801	0.0164842	0.0960962	NA	Planctomycetota
Bacteria_Deferribacterota_Deferribacteres_Deferribacterales_Deferribacteraceae_Mucispirillum_NA_1980	1.5306	-1.56559	0.652435	-2.39961	0.0164125	0.0960962	Deferribacteraceae	Deferribacterota
Bacteria_Firmicutes_Clostridia_Oscillospirales_Ruminococcaceae_NA_NA_714	9.14133	0.712469	0.297771	2.39268	0.0167259	0.0961043	Ruminococcaceae	Firmicutes
Bacteria_Bacteroidota_Bacteroidia_Bacteroidales_Dysgonomonadaceae_Candidatus.Symbiothrix_NA_1012	20.2164	1.67554	0.700056	2.39344	0.0166912	0.0961043	Dysgonomonadaceae	Bacteroidota
Bacteria_Firmicutes_Clostridia_Christensenellales_Christensenellaceae_Christensenellaceae.R.7.group_NA_1225	2.83598	-1.53156	0.640212	-2.39227	0.0167444	0.0961043	Christensenellaceae	Firmicutes
Bacteria_Patescibacteria_Gracilibacteria_Absconditabacteriales..SR1._NA_NA_NA_393	11.1638	1.31956	0.552583	2.38799	0.0169409	0.0969605	NA	Patescibacteria
Bacteria_Bacteroidota_Bacteroidia_Bacteroidales_Rikenellaceae_Alistipes_NA_696	6.23541	1.75923	0.738693	2.38154	0.0172402	0.0981257	Rikenellaceae	Bacteroidota
Bacteria_Actinobacteriota_Coriobacteriia_Coriobacteriales_Coriobacteriales.Incertae.Sedis_Raoultibacter_NA_863	4.93016	1.1519	0.483585	2.38201	0.0172186	0.0981257	Coriobacteriales.Incertae.Sedis	Actinobacteriota
Bacteria_Firmicutes_Clostridia_Oscillospirales_UCG.010_NA_NA_1737	1.6936	2.79114	1.17321	2.37907	0.0173565	0.0985137	UCG.010	Firmicutes
Bacteria_Firmicutes_Clostridia_Oscillospirales_Oscillospiraceae_Papillibacter_NA_1622	2.85657	1.51047	0.635332	2.37745	0.0174329	0.0986739	Oscillospiraceae	Firmicutes
Bacteria_Firmicutes_Clostridia_Oscillospirales_.Eubacterium..coprostanoligenes.group_NA_NA_771	5.89873	1.24808	0.525403	2.37547	0.0175266	0.0989311	.Eubacterium..coprostanoligenes.group	Firmicutes
Bacteria_Firmicutes_Clostridia_Christensenellales_Christensenellaceae_Christensenellaceae.R.7.group_NA_848	6.15694	1.16459	0.491404	2.36992	0.0177921	0.0996067	Christensenellaceae	Firmicutes
Bacteria_Firmicutes_Clostridia_Clostridia.UCG.014_NA_NA_NA_1177	6.23384	1.94926	0.822434	2.37011	0.0177828	0.0996067	NA	Firmicutes
Bacteria_Firmicutes_Clostridia_Christensenellales_Christensenellaceae_Christensenellaceae.R.7.group_NA_2273	1.8868	1.31531	0.554796	2.37079	0.0177499	0.0996067	Christensenellaceae	Firmicutes
Bacteria_Firmicutes_Clostridia_Oscillospirales_.Eubacterium..coprostanoligenes.group_NA_NA_1128	2.94337	2.18956	0.92441	2.3686	0.0178553	0.0996882	.Eubacterium..coprostanoligenes.group	Firmicutes
Bacteria_Firmicutes_Clostridia_Oscillospirales_Ruminococcaceae_NA_NA_1357	2.98087	0.914892	0.386485	2.36721	0.0179227	0.0997922	Ruminococcaceae	Firmicutes
Bacteria_Firmicutes_Clostridia_Oscillospirales_NA_NA_NA_1100	2.92997	1.48609	0.629115	2.3622	0.018167	0.100879	NA	Firmicutes
Bacteria_Firmicutes_Bacilli_RsaHf231_NA_NA_NA_308	16.4174	1.0157	0.43171	2.35274	0.0186354	0.102645	NA	Firmicutes
Bacteria_Bacteroidota_Bacteroidia_Bacteroidales_Dysgonomonadaceae_Dysgonomonas_NA_1009	14.5112	1.79528	0.762434	2.35467	0.0185392	0.102645	Dysgonomonadaceae	Bacteroidota
Bacteria_Spirochaetota_Spirochaetia_Spirochaetales_Spirochaetaceae_NA_NA_1279	3.67457	1.32131	0.561499	2.35318	0.0186134	0.102645	Spirochaetaceae	Spirochaetota
Bacteria_Firmicutes_Clostridia_Christensenellales_Christensenellaceae_NA_NA_828	6.43352	-1.15192	0.490699	-2.34751	0.0188992	0.103819	Christensenellaceae	Firmicutes
Bacteria_Firmicutes_Clostridia_Christensenellales_Christensenellaceae_Christensenellaceae.R.7.group_NA_1056	4.12441	0.997469	0.425384	2.34487	0.0190338	0.104279	Christensenellaceae	Firmicutes
Bacteria_Desulfobacterota_Desulfovibrionia_Desulfovibrionales_Desulfovibrionaceae_NA_NA_104	33.3093	0.889127	0.379986	2.33989	0.0192893	0.105396	Desulfovibrionaceae	Desulfobacterota
Bacteria_Firmicutes_Bacilli_RF39_NA_NA_NA_1641	2.7158	1.65713	0.708961	2.33741	0.019418	0.105818	NA	Firmicutes
Bacteria_Firmicutes_Bacilli_RF39_NA_NA_NA_1285	6.32669	0.945281	0.406963	2.32277	0.0201917	0.109742	NA	Firmicutes
Bacteria_Firmicutes_NA_NA_NA_NA_NA_98	96.1192	-1.07824	0.464866	-2.31947	0.0203694	0.110415	NA	Firmicutes
Bacteria_Firmicutes_Clostridia_Christensenellales_Christensenellaceae_Christensenellaceae.R.7.group_NA_1729	2.16849	1.0077	0.435576	2.31348	0.0206962	0.111891	Christensenellaceae	Firmicutes
Bacteria_Firmicutes_Clostridia_Christensenellales_Christensenellaceae_Christensenellaceae.R.7.group_NA_383	28.6942	0.911942	0.395469	2.30597	0.0211121	0.113839	Christensenellaceae	Firmicutes
Bacteria_Desulfobacterota_Desulfovibrionia_Desulfovibrionales_Desulfovibrionaceae_Desulfovibrio_NA_21	72.0033	-1.4516	0.629896	-2.30451	0.0211943	0.113982	Desulfovibrionaceae	Desulfobacterota
Bacteria_Desulfobacterota_Desulfovibrionia_Desulfovibrionales_Desulfovibrionaceae_Desulfovibrio_NA_1231	4.68013	-1.50936	0.655976	-2.30094	0.0213949	0.11476	Desulfovibrionaceae	Desulfobacterota
Bacteria_Actinobacteriota_Actinobacteria_Actinomycetales_Actinomycetaceae_Actinomyces_NA_1377	3.16469	1.31524	0.5719	2.29978	0.0214608	0.114813	Actinomycetaceae	Actinobacteriota
Bacteria_Bacteroidota_Bacteroidia_Bacteroidales_Rikenellaceae_Alistipes_NA_353	21.7241	1.38837	0.604212	2.29782	0.0215723	0.115108	Rikenellaceae	Bacteroidota
Bacteria_Bacteroidota_Bacteroidia_Bacteroidales_Rikenellaceae_Alistipes_NA_718	6.24186	-1.77955	0.777778	-2.288	0.0221376	0.116607	Rikenellaceae	Bacteroidota
Bacteria_Firmicutes_Clostridia_Christensenellales_Christensenellaceae_Christensenellaceae.R.7.group_NA_995	3.81967	2.09412	0.914858	2.28901	0.0220787	0.116607	Christensenellaceae	Firmicutes
Bacteria_Firmicutes_Clostridia_Lachnospirales_Lachnospiraceae_NA_NA_1604	2.84608	-3.17473	1.38592	-2.2907	0.0219807	0.116607	Lachnospiraceae	Firmicutes
Bacteria_Firmicutes_Clostridia_Oscillospirales_Ruminococcaceae_NA_NA_1830	1.82978	1.01145	0.441358	2.29168	0.0219242	0.116607	Ruminococcaceae	Firmicutes
Bacteria_Firmicutes_Clostridia_Christensenellales_Christensenellaceae_Christensenellaceae.R.7.group_NA_2727	4.28059	1.47212	0.643219	2.28868	0.0220977	0.116607	Christensenellaceae	Firmicutes
Bacteria_Bacteroidota_Bacteroidia_Bacteroidales_Dysgonomonadaceae_NA_NA_302	101.739	-0.714436	0.312785	-2.28411	0.022365	0.117502	Dysgonomonadaceae	Bacteroidota
Bacteria_Planctomycetota_vadinHA49_NA_NA_NA_NA_1016	8.90374	0.677657	0.297539	2.27754	0.022754	0.11924	NA	Planctomycetota
Bacteria_Campylobacterota_Campylobacteria_Campylobacterales_Sulfurospirillaceae_Sulfurospirillum_NA_70	62.2121	-0.819238	0.360307	-2.27372	0.0229828	0.120132	Sulfurospirillaceae	Campylobacterota
Bacteria_Firmicutes_Bacilli_Lactobacillales_Lactobacillaceae_Amylolactobacillus_NA_73	95.7279	1.33572	0.588639	2.26916	0.0232585	0.120692	Lactobacillaceae	Firmicutes
Bacteria_Firmicutes_Clostridia_Christensenellales_Christensenellaceae_Christensenellaceae.R.7.group_NA_1313	2.32462	-1.68269	0.741589	-2.26903	0.0232667	0.120692	Christensenellaceae	Firmicutes
Bacteria_Firmicutes_Clostridia_Christensenellales_Christensenellaceae_NA_NA_2122	1.14596	2.04777	0.902428	2.26918	0.0232573	0.120692	Christensenellaceae	Firmicutes
Bacteria_Bacteroidota_Bacteroidia_Bacteroidales_Rikenellaceae_Alistipes_NA_1570	9.33039	1.29858	0.573346	2.26491	0.0235183	0.121689	Rikenellaceae	Bacteroidota
Bacteria_Bacteroidota_Bacteroidia_Bacteroidales_Williamwhitmaniaceae_Rs.D38.termite.group_NA_23	121.919	1.19377	0.527665	2.26237	0.0236749	0.122191	Williamwhitmaniaceae	Bacteroidota
Bacteria_Bacteroidota_Bacteroidia_Bacteroidales_Rikenellaceae_Alistipes_NA_1220	2.68124	2.3253	1.02902	2.25971	0.023839	0.122729	Rikenellaceae	Bacteroidota
Bacteria_Firmicutes_Clostridia_Oscillospirales_UCG.010_NA_NA_1713	1.18141	2.5465	1.12817	2.2572	0.0239956	0.123225	UCG.010	Firmicutes
Bacteria_Firmicutes_Clostridia_Christensenellales_Christensenellaceae_NA_NA_811	5.01853	0.704231	0.312359	2.25455	0.0241614	0.123528	Christensenellaceae	Firmicutes
Bacteria_Firmicutes_Clostridia_Oscillospirales_Ruminococcaceae_NA_NA_882	8.89992	0.591846	0.262537	2.25434	0.0241751	0.123528	Ruminococcaceae	Firmicutes
Bacteria_Firmicutes_Clostridia_Christensenellales_Christensenellaceae_Christensenellaceae.R.7.group_NA_1029	5.77079	1.34631	0.598143	2.25082	0.0243969	0.124351	Christensenellaceae	Firmicutes
Bacteria_Firmicutes_Clostridia_Christensenellales_Christensenellaceae_Christensenellaceae.R.7.group_NA_204	55.5027	0.739738	0.328938	2.24887	0.0245208	0.124673	Christensenellaceae	Firmicutes
Bacteria_Firmicutes_Clostridia_Clostridia.vadinBB60.group_NA_NA_NA_1522	3.00862	1.15701	0.515874	2.2428	0.0249095	0.126335	NA	Firmicutes
Bacteria_Firmicutes_Clostridia_Oscillospirales_Ruminococcaceae_Candidatus.Soleaferrea_NA_985	4.52406	0.819695	0.366637	2.23571	0.0253706	0.128356	Ruminococcaceae	Firmicutes
Bacteria_Desulfobacterota_Desulfovibrionia_Desulfovibrionales_Desulfovibrionaceae_Desulfovibrio_NA_1251	5.94447	1.81973	0.814452	2.23429	0.0254637	0.12851	Desulfovibrionaceae	Desulfobacterota
Bacteria_Firmicutes_Clostridia_Oscillospirales_Oscillospiraceae_Colidextribacter_NA_325	33.129	-1.41006	0.631601	-2.23251	0.0255812	0.128786	Oscillospiraceae	Firmicutes
Bacteria_Firmicutes_Clostridia_Oscillospirales_Hungateiclostridiaceae_NA_NA_2649	1.16809	2.48293	1.1144	2.22805	0.0258769	0.129637	Hungateiclostridiaceae	Firmicutes
Bacteria_Firmicutes_Clostridia_Oscillospirales_Ruminococcaceae_NA_NA_2698	10.6278	1.38367	0.620836	2.22872	0.0258324	0.129637	Ruminococcaceae	Firmicutes
Bacteria_Firmicutes_Clostridia_Peptostreptococcales.Tissierellales_Anaerovoracaceae_NA_NA_448	16.9268	0.824823	0.370931	2.22366	0.0261715	0.130475	Anaerovoracaceae	Firmicutes
Bacteria_Firmicutes_Clostridia_Oscillospirales_Ruminococcaceae_Candidatus.Soleaferrea_NA_1699	2.62776	0.847575	0.381062	2.22424	0.0261321	0.130475	Ruminococcaceae	Firmicutes
Bacteria_Bacteroidota_Bacteroidia_Bacteroidales_Dysgonomonadaceae_Dysgonomonas_NA_829	5.00064	1.47864	0.667109	2.21649	0.0266577	0.132256	Dysgonomonadaceae	Bacteroidota
Bacteria_Firmicutes_Clostridia_Christensenellales_Christensenellaceae_Christensenellaceae.R.7.group_NA_1033	5.62477	0.781878	0.352615	2.21737	0.0265976	0.132256	Christensenellaceae	Firmicutes
Bacteria_Desulfobacterota_Desulfobacteria_Desulfobacterales_NA_NA_NA_129	31.6663	1.12624	0.508528	2.2147	0.0267808	0.132546	NA	Desulfobacterota
Bacteria_Desulfobacterota_Desulfovibrionia_Desulfovibrionales_Desulfovibrionaceae_Desulfovibrio_NA_929	17.9215	1.09432	0.494938	2.21102	0.0270342	0.133178	Desulfovibrionaceae	Desulfobacterota
Bacteria_Firmicutes_Clostridia_Clostridia.vadinBB60.group_NA_NA_NA_2162	1.48741	2.26797	1.02579	2.21096	0.0270387	0.133178	NA	Firmicutes
Bacteria_Desulfobacterota_Desulfovibrionia_Desulfovibrionales_Desulfovibrionaceae_Desulfovibrio_NA_734	6.77247	-0.885729	0.401517	-2.20596	0.0273869	0.13457	Desulfovibrionaceae	Desulfobacterota
Bacteria_Firmicutes_Clostridia_Christensenellales_Christensenellaceae_NA_NA_819	9.27279	0.702548	0.318946	2.20272	0.0276146	0.135271	Christensenellaceae	Firmicutes
Bacteria_Desulfobacterota_Desulfovibrionia_Desulfovibrionales_Desulfovibrionaceae_Desulfovibrio_NA_1542	3.44122	0.966852	0.439069	2.20205	0.0276615	0.135271	Desulfovibrionaceae	Desulfobacterota
Bacteria_Firmicutes_Clostridia_Oscillospirales_NA_NA_NA_1252	4.79944	-0.854707	0.388349	-2.20087	0.0277451	0.135356	NA	Firmicutes
[truncated: 2,508 more rows]

## Sheet: Tannerellaceae
row	baseMean	log2FoldChange	lfcSE	stat	pvalue	padj	family	phylum
[truncated: 2,928 more rows]

[truncated: 9 more sheets: Dysgonomonadaceae, Rikenellaceae, Lachnospiraceae, Ruminococcaceae, Christensenellaceae, Lactobacillaceae, Enterococcaceae, Desulfosarcinaceae, Desulfovibrionaceae]
